# Supplementary material for: Differential stromal reprogramming in benign and malignant naturally occurring canine mammary tumours identifies disease-modulating stromal components
Source: Sci Rep. 2020 Mar 26;10:5506. doi: 10.1038/s41598-020-62354-8 (PMC7099087; doi:10.1038/s41598-020-62354-8)
Supplement: Supplementary file 2 — Supplementary Table 1 [file 41598_2020_62354_MOESM2_ESM.xlsx]

## Sheet: adenoma_tumor_vs_normal
Gene.stable.ID	baseMean	log2FoldChange	lfcSE	stat	pvalue	padj	Gene.name
ENSCAFG00000032473	491.499	3.13186	0.297286	10.5348	5.96936e-26	3.33031e-22	ISCA2
ENSCAFG00000030796	65.2084	-4.43923	0.441322	-10.0589	8.39113e-24	2.34071e-20	C1QTNF4
ENSCAFG00000025201	66.7373	-4.65202	0.470779	-9.88153	5.00603e-23	9.30955e-20
ENSCAFG00000032525	1807.4	-1.76924	0.191211	-9.25282	2.18645e-20	3.04955e-17	AHNAK
ENSCAFG00000029189	338.649	-1.83281	0.199205	-9.20061	3.55917e-20	3.97132e-17	TIMP3
ENSCAFG00000019177	339.97	-2.88065	0.326112	-8.83332	1.01613e-18	9.44836e-16	SLC1A7
ENSCAFG00000014049	45.1592	-4.37121	0.506984	-8.62199	6.57984e-18	5.24413e-15	CLEC3B
ENSCAFG00000017877	14.6211	6.70203	0.792937	8.45216	2.85962e-17	1.99423e-14	STRA6
ENSCAFG00000000433	42.6773	-4.34226	0.517876	-8.38475	5.08349e-17	3.1512e-14	GFPT2
ENSCAFG00000000667	143.73	-3.35504	0.401658	-8.353	6.65529e-17	3.71299e-14	FNDC1
ENSCAFG00000019189	101.675	3.17767	0.389993	8.14803	3.69888e-16	1.876e-13	BGN
ENSCAFG00000007092	37.7919	-3.25057	0.400962	-8.10693	5.19168e-16	2.4137e-13	SCUBE2
ENSCAFG00000008537	55.3524	-3.60472	0.453611	-7.94672	1.91517e-15	8.21903e-13	IGSF10
ENSCAFG00000018314	152.76	-4.41258	0.559534	-7.88616	3.11626e-15	1.24183e-12	CD209
ENSCAFG00000032358	208.43	3.99866	0.518784	7.70777	1.28036e-14	4.7621e-12
ENSCAFG00000016948	46.2288	3.77641	0.493043	7.65938	1.86831e-14	6.51458e-12	LTBP2
ENSCAFG00000010090	115.604	4.89418	0.644018	7.59945	2.97398e-14	9.75991e-12	IGF2
ENSCAFG00000018101	91.0307	2.62104	0.345693	7.58198	3.40324e-14	1.05482e-11	CD74
ENSCAFG00000017954	441.608	1.60502	0.214141	7.49515	6.6222e-14	1.94449e-11	TNIP1
ENSCAFG00000001438	84.8195	-2.57986	0.344764	-7.48299	7.26516e-14	2.02662e-11	PI16
ENSCAFG00000000806	38.0872	2.5383	0.340615	7.4521	9.18684e-14	2.44064e-11	HLA-DRB1
ENSCAFG00000028754	141.068	-2.15331	0.293597	-7.33423	2.23006e-13	5.65523e-11	PLPP3
ENSCAFG00000000712	376.648	-3.73251	0.521945	-7.15115	8.60522e-13	2.08733e-10	CYP21A2
ENSCAFG00000016071	35.2831	4.02693	0.567621	7.09439	1.29926e-12	3.02024e-10	IGFBP4
ENSCAFG00000017482	43.0298	-2.65933	0.375305	-7.08578	1.38259e-12	3.08538e-10	ITGA11
ENSCAFG00000000804	244.836	-2.05476	0.296031	-6.94101	3.89311e-12	8.35371e-10	FBLN1
ENSCAFG00000008749	27.0733	-3.92543	0.569861	-6.8884	5.64216e-12	1.16584e-09	ATP6V0D2
ENSCAFG00000010719	19.2291	-4.02883	0.589225	-6.83751	8.0583e-12	1.60562e-09	SEMA3B
ENSCAFG00000014027	39.0733	-3.20476	0.481337	-6.65804	2.77504e-11	5.33859e-09	LANCL1
ENSCAFG00000000751	308.251	-3.22933	0.486886	-6.63261	3.29799e-11	6.13317e-09	TNXB
ENSCAFG00000002797	30.764	-2.38098	0.359969	-6.61439	3.73099e-11	6.71457e-09	KLF4
ENSCAFG00000031797	43.8316	2.21386	0.33734	6.56271	5.28392e-11	9.21219e-09
ENSCAFG00000005603	44.8991	-2.20694	0.338907	-6.51194	7.41848e-11	1.25417e-08	ISM1
ENSCAFG00000005737	41.1071	3.02967	0.472272	6.4151	1.40728e-10	2.30918e-08	SFRP1
ENSCAFG00000009509	61.5706	-2.64556	0.425876	-6.21203	5.23041e-10	8.33727e-08	F13A1
ENSCAFG00000028998	74.0957	-2.50778	0.408322	-6.14168	8.16519e-10	1.26538e-07
ENSCAFG00000031382	28.9761	3.14443	0.513267	6.12631	8.99404e-10	1.35615e-07	PMEPA1
ENSCAFG00000002917	109.939	-1.98845	0.325634	-6.10639	1.01911e-09	1.49622e-07	AEBP1
ENSCAFG00000000814	10.8622	3.68338	0.616951	5.9703	2.36819e-09	3.38772e-07
ENSCAFG00000029749	1128.22	-3.11726	0.526432	-5.92148	3.19052e-09	4.44998e-07
ENSCAFG00000010290	360.658	-1.22164	0.207595	-5.88474	3.98683e-09	5.42501e-07
ENSCAFG00000004443	80.3961	-2.32229	0.401162	-5.78892	7.08403e-09	9.40995e-07	FOSB
ENSCAFG00000029011	126.181	-1.25185	0.21846	-5.73036	1.00219e-08	1.30028e-06	CD164
ENSCAFG00000010664	16.3547	3.71402	0.651005	5.70506	1.16303e-08	1.47467e-06	ANO1
ENSCAFG00000024189	48.7135	-2.32648	0.411259	-5.65698	1.5406e-08	1.91e-06	SERPINF1
ENSCAFG00000025347	27.3634	-3.0177	0.53549	-5.6354	1.74655e-08	2.11826e-06	SPCS3
ENSCAFG00000014594	126.151	1.27696	0.227165	5.62128	1.89553e-08	2.25003e-06	ABHD12B
ENSCAFG00000006142	337.173	-2.63808	0.47219	-5.58691	2.31151e-08	2.68665e-06	DCN
ENSCAFG00000032731	11.4406	-4.38026	0.789327	-5.54936	2.86719e-08	3.2645e-06
ENSCAFG00000004529	1146.42	-1.20398	0.217691	-5.53067	3.1901e-08	3.55951e-06	VIM
ENSCAFG00000004237	60.2131	1.69451	0.306682	5.52531	3.28903e-08	3.59794e-06	KIAA1217
ENSCAFG00000005530	41.2302	-3.01423	0.546099	-5.51957	3.39838e-08	3.64607e-06	ZFP36
ENSCAFG00000009664	11.1461	-3.98524	0.724922	-5.49748	3.85265e-08	4.05546e-06	MATN4
ENSCAFG00000009421	175.563	-1.7698	0.322244	-5.49212	3.97137e-08	4.10301e-06	MMP2
ENSCAFG00000005925	20.6948	-3.19341	0.581983	-5.48711	4.08561e-08	4.1443e-06	VIT
ENSCAFG00000006440	3813.72	-1.56396	0.285431	-5.4793	4.27017e-08	4.20641e-06	LTA4H
ENSCAFG00000009005	14.4684	-3.30274	0.602891	-5.47816	4.29764e-08	4.20641e-06	CYP26B1
ENSCAFG00000013833	16.7354	-2.82677	0.516703	-5.47079	4.48042e-08	4.3097e-06	IL16
ENSCAFG00000004127	23.9297	2.27082	0.416496	5.45219	4.97533e-08	4.70464e-06	SESN3
ENSCAFG00000002573	109.315	-3.41456	0.627847	-5.43852	5.37244e-08	4.99547e-06	SSC5D
ENSCAFG00000002069	457.045	-1.41816	0.262398	-5.40461	6.49495e-08	5.94022e-06	COL1A2
ENSCAFG00000000803	164.963	2.69433	0.503965	5.34626	8.97917e-08	8.07981e-06	DLA-DRA
ENSCAFG00000005887	34.4702	-2.95907	0.553929	-5.34197	9.19431e-08	8.14207e-06	GALNT15
ENSCAFG00000011087	10.5102	3.71794	0.704219	5.27952	1.29521e-07	1.12906e-05	DKK2
ENSCAFG00000002155	6.99118	-4.73709	0.899459	-5.2666	1.38974e-07	1.19283e-05
ENSCAFG00000012963	223.762	1.87016	0.356949	5.23929	1.61195e-07	1.36259e-05
ENSCAFG00000029153	46.3551	2.78323	0.534276	5.20935	1.89506e-07	1.57799e-05	PEG3
ENSCAFG00000011650	10.0529	3.43539	0.661487	5.19343	2.06451e-07	1.69381e-05	INPP5D
ENSCAFG00000014473	29.553	3.06118	0.592324	5.16809	2.36499e-07	1.8849e-05	BCHE
ENSCAFG00000029774	102.681	-1.2128	0.234614	-5.16935	2.34911e-07	1.8849e-05
ENSCAFG00000011496	38.8553	5.40799	1.04814	5.15959	2.47486e-07	1.94468e-05	PIGR
ENSCAFG00000018666	11.908	4.08083	0.792552	5.14897	2.6192e-07	2.02951e-05	EGFLAM
ENSCAFG00000000874	59.2289	-2.24431	0.436388	-5.14291	2.70511e-07	2.03944e-05	THBS2
ENSCAFG00000009634	40.7999	-1.86491	0.362491	-5.1447	2.67947e-07	2.03944e-05	NFKBIZ
ENSCAFG00000012494	127.677	-1.60262	0.313814	-5.10691	3.27477e-07	2.41039e-05	TACC2
ENSCAFG00000020425	34.3441	2.09088	0.409462	5.1064	3.28355e-07	2.41039e-05	CDH11
ENSCAFG00000029172	833.496	-1.12329	0.221867	-5.0629	4.12916e-07	2.99177e-05
ENSCAFG00000025567	16.0529	3.83443	0.761366	5.03625	4.74744e-07	3.39564e-05	A2M
ENSCAFG00000016192	53.4681	-2.52934	0.502869	-5.02981	4.90954e-07	3.46713e-05	SDK1
ENSCAFG00000012964	9.24954	-4.50249	0.899903	-5.0033	5.63559e-07	3.93012e-05	MPZ
ENSCAFG00000000493	9.9379	-3.7839	0.758559	-4.98828	6.09198e-07	4.19595e-05	OSR2
ENSCAFG00000006740	29.8767	-2.60735	0.523052	-4.98487	6.20029e-07	4.21846e-05	OLFML1
ENSCAFG00000014232	77.5596	-1.95691	0.39334	-4.9751	6.52136e-07	4.38346e-05	ARVCF
ENSCAFG00000029568	48.6836	-2.60334	0.527003	-4.93989	7.8166e-07	5.19152e-05
ENSCAFG00000004021	28.3755	-1.70077	0.346252	-4.91194	9.01783e-07	5.91888e-05	TUBE1
ENSCAFG00000009364	200.597	-2.5863	0.529984	-4.87997	1.06104e-06	6.88321e-05	TFG
ENSCAFG00000010530	56.9972	-2.34409	0.480842	-4.87497	1.08825e-06	6.97856e-05	CCDC80
ENSCAFG00000017820	31.9496	-1.61812	0.335731	-4.81968	1.43791e-06	9.11599e-05	CD276
ENSCAFG00000006655	15.3949	-3.41865	0.710973	-4.8084	1.5214e-06	9.43098e-05	ADGRD1
ENSCAFG00000007455	28.3488	-2.11944	0.440643	-4.80989	1.51015e-06	9.43098e-05	RCN1
ENSCAFG00000011091	88.2919	-4.3278	0.901036	-4.80314	1.562e-06	9.57628e-05	XG
ENSCAFG00000011769	39.2912	-1.88248	0.394548	-4.77125	1.83088e-06	0.000111027	ANK2
ENSCAFG00000007146	14.1459	-2.57685	0.543179	-4.74402	2.09519e-06	0.000123043	SACS
ENSCAFG00000013633	376.899	1.22198	0.257385	4.74766	2.0578e-06	0.000123043	B2M
ENSCAFG00000032408	64.1869	-1.59965	0.337141	-4.74475	2.08759e-06	0.000123043	TMEM255B
ENSCAFG00000002727	94.8423	1.25573	0.264821	4.74181	2.11818e-06	0.000123097	ABCA1
ENSCAFG00000029826	45.2983	-1.98138	0.418601	-4.73332	2.20871e-06	0.000127035	DUSP1
ENSCAFG00000013538	26.033	-2.46922	0.524853	-4.7046	2.54368e-06	0.000144808	ZBTB16
ENSCAFG00000012146	21.9204	2.72934	0.582396	4.6864	2.78053e-06	0.000156693	SCN4A
ENSCAFG00000009884	10.5294	-3.58501	0.77246	-4.64104	3.46663e-06	0.000193403	MMRN1
ENSCAFG00000001420	49.2793	-1.24447	0.268327	-4.63788	3.51998e-06	0.000194435	TMEM184B
ENSCAFG00000030632	35.419	-2.10934	0.462334	-4.56238	5.05779e-06	0.000276641
ENSCAFG00000009506	26.0858	-2.36867	0.519941	-4.55565	5.22227e-06	0.000282865	ABI3BP
ENSCAFG00000012860	51.0897	-1.51187	0.333159	-4.53799	5.67929e-06	0.000304661	RAPH1
ENSCAFG00000009561	40.1266	-1.452	0.320174	-4.53503	5.75964e-06	0.000306029	DNMBP
ENSCAFG00000008485	45.4102	-1.96328	0.435545	-4.50765	6.55501e-06	0.000345004	MED12L
ENSCAFG00000018540	9.97431	3.12135	0.694584	4.49383	6.99525e-06	0.000364734	MYO1F
ENSCAFG00000030576	19.4904	-2.09527	0.468144	-4.4757	7.61615e-06	0.000393431	PPP1R15A
ENSCAFG00000024748	30.3995	-2.29979	0.514545	-4.46956	7.83818e-06	0.000401186	CD55
ENSCAFG00000002296	340.196	1.19492	0.270738	4.41356	1.01685e-05	0.000515729	POLR2B
ENSCAFG00000031392	129.534	-1.55825	0.354168	-4.39976	1.08372e-05	0.000544692	PRR7
ENSCAFG00000012542	116.156	-0.935913	0.213199	-4.38986	1.13425e-05	0.00056	HEG1
ENSCAFG00000028875	146.964	-1.33278	0.303537	-4.39083	1.12918e-05	0.00056	CD248
ENSCAFG00000017616	39.1017	-1.91515	0.438154	-4.37094	1.2371e-05	0.000605421	LARP6
ENSCAFG00000002919	60.123	-2.1067	0.485269	-4.3413	1.41641e-05	0.000687144	EFEMP1
ENSCAFG00000019943	42.5624	-2.22511	0.512855	-4.33867	1.43351e-05	0.000689442	CRISPLD2
ENSCAFG00000011426	15.8022	-2.33155	0.537916	-4.33441	1.46149e-05	0.000696892	PTGIS
ENSCAFG00000003880	464.816	-1.12788	0.26103	-4.32088	1.55407e-05	0.000734758
ENSCAFG00000011915	56.6867	-2.05096	0.477467	-4.29549	1.74309e-05	0.000807783
ENSCAFG00000016608	49.2529	-1.79541	0.41803	-4.29494	1.74744e-05	0.000807783	SLIT2
ENSCAFG00000030269	112.447	-2.36401	0.550491	-4.29436	1.75196e-05	0.000807783	MFAP4
ENSCAFG00000002525	35.7865	1.36434	0.317971	4.29076	1.78066e-05	0.000814289	COL15A1
ENSCAFG00000011960	10.0617	-2.66636	0.622172	-4.28556	1.82278e-05	0.00082677	C4H1orf198
ENSCAFG00000016208	12.271	2.56054	0.598054	4.28146	1.85671e-05	0.000835368	TBC1D1
ENSCAFG00000018090	9.61919	-2.67077	0.624702	-4.27528	1.90899e-05	0.000852019	AMMECR1
ENSCAFG00000000275	40.1172	-1.82354	0.426893	-4.27166	1.94025e-05	0.000859099	NHSL1
ENSCAFG00000019950	26.3883	-2.75153	0.648568	-4.24247	2.21075e-05	0.000971164	HMCN2
ENSCAFG00000004034	10.9573	-3.16903	0.748986	-4.2311	2.32553e-05	0.0010136	EMP3
ENSCAFG00000000812	41.6408	1.92707	0.455908	4.22689	2.36948e-05	0.00101687	DLA-DQA1
ENSCAFG00000029495	147.026	-1.14448	0.270726	-4.22744	2.36366e-05	0.00101687
ENSCAFG00000018564	88.5325	1.3529	0.321629	4.2064	2.59472e-05	0.00110503	GRIA3
ENSCAFG00000003005	18.2057	-2.44657	0.582278	-4.20172	2.64891e-05	0.00111957	CREB5
ENSCAFG00000009462	125.508	-1.37428	0.329232	-4.17421	2.99023e-05	0.00125432	PRELP
ENSCAFG00000004481	94.0991	1.0622	0.255134	4.1633	3.13685e-05	0.001306	SLC6A6
ENSCAFG00000011172	126.192	-1.17477	0.282783	-4.15431	3.26266e-05	0.00133841	FSTL1
ENSCAFG00000029367	13.7253	-2.79003	0.671522	-4.15478	3.25605e-05	0.00133841	COL28A1
ENSCAFG00000000934	69.1289	-1.43705	0.347891	-4.13075	3.6158e-05	0.00145408	COL14A1
ENSCAFG00000006073	53.6738	1.91203	0.462737	4.13199	3.59631e-05	0.00145408	POSTN
ENSCAFG00000009134	579.647	-0.810121	0.196141	-4.1303	3.62282e-05	0.00145408	SPIDR
ENSCAFG00000000945	29.2227	-2.16321	0.524079	-4.12765	3.6649e-05	0.00146046	MAN1A1
ENSCAFG00000007935	11.1385	-3.23454	0.784798	-4.12149	3.76428e-05	0.00148538	TRPC1
ENSCAFG00000013481	11.1162	1.96927	0.477922	4.12049	3.78067e-05	0.00148538	CREB3L2
ENSCAFG00000003426	20.0745	2.67635	0.65281	4.09975	4.13603e-05	0.00161363	TNC
ENSCAFG00000031033	24.6938	-1.65048	0.403233	-4.09312	4.25609e-05	0.00164894	EMP1
ENSCAFG00000015881	13.0292	2.70943	0.662665	4.08868	4.33832e-05	0.0016692	ZMYND15
ENSCAFG00000017040	272.996	-2.25511	0.552434	-4.08213	4.46243e-05	0.0017052	FOS
ENSCAFG00000030258	189.048	2.73156	0.669889	4.07763	4.54962e-05	0.00172669	IGHM
ENSCAFG00000013180	78.5426	-1.31285	0.322435	-4.07166	4.66783e-05	0.00175958	DDR2
ENSCAFG00000011301	91.0124	-0.908595	0.224914	-4.03974	5.35101e-05	0.00200358	CORO1C
ENSCAFG00000005169	9.11969	3.17409	0.786304	4.03672	5.42044e-05	0.00201604	PRKCQ
ENSCAFG00000007720	280.126	-0.899212	0.223546	-4.0225	5.75842e-05	0.00212756	GGCX
ENSCAFG00000025524	52.231	-1.14023	0.28415	-4.01279	6.00061e-05	0.00220246
ENSCAFG00000009797	133.735	0.934773	0.23318	4.0088	6.10284e-05	0.00222534	STAT1
ENSCAFG00000017913	12.7015	-2.81134	0.701756	-4.00615	6.17169e-05	0.00223584	PMP22
ENSCAFG00000004151	25.9441	-1.70745	0.42669	-4.00162	6.29101e-05	0.00226436	ANXA5
ENSCAFG00000006293	83.9248	-1.21426	0.305038	-3.98069	6.87142e-05	0.00245741	NR3C1
ENSCAFG00000002744	352.533	-0.75276	0.189676	-3.96865	7.22801e-05	0.00256197	SPTBN1
ENSCAFG00000010049	20.7702	-2.08323	0.525042	-3.96774	7.25562e-05	0.00256197	GFRA2
ENSCAFG00000008354	23.8425	-2.57587	0.651123	-3.95604	7.62016e-05	0.00267377	SCARA5
ENSCAFG00000008404	134.145	2.59627	0.659841	3.93469	8.33029e-05	0.00290467	CLU
ENSCAFG00000029275	15.5879	-5.35586	1.36273	-3.93024	8.4861e-05	0.00294062
ENSCAFG00000018277	33.952	1.97316	0.507824	3.88552	0.000102113	0.00351658
ENSCAFG00000000430	11.5395	-2.014	0.519206	-3.87899	0.000104891	0.0035682	ESR1
ENSCAFG00000006491	71.8263	-1.03572	0.266909	-3.88041	0.000104278	0.0035682	ITGA5
ENSCAFG00000032584	20.125	-2.26587	0.585092	-3.87267	0.000107648	0.00363982
ENSCAFG00000018844	10.8665	3.52303	0.912881	3.85924	0.00011374	0.00382264	ADAMTS12
ENSCAFG00000000678	9.8728	-2.23032	0.579441	-3.84909	0.000118557	0.00391421	ZFPM2
ENSCAFG00000006062	52.303	2.69844	0.701065	3.84906	0.00011857	0.00391421	COL4A1
ENSCAFG00000008881	11.0588	-3.27599	0.85054	-3.85166	0.000117322	0.00391421	PRDM8
ENSCAFG00000012891	51.2956	-1.18227	0.307405	-3.84595	0.000120084	0.00394087	PARD3B
ENSCAFG00000011722	14.2031	-2.60661	0.67861	-3.84111	0.000122481	0.00399604	CD34
ENSCAFG00000007838	44.8112	-1.48175	0.387641	-3.82248	0.000132115	0.0042853	SERPING1
ENSCAFG00000016342	31.1821	1.87756	0.492643	3.8112	0.000138296	0.00445985	PCDH7
ENSCAFG00000003111	15.7918	2.39989	0.631032	3.80312	0.000142885	0.00458134	ADCYAP1R1
ENSCAFG00000023837	80.1809	-1.08526	0.286312	-3.7905	0.000150346	0.00479304	PTGFRN
ENSCAFG00000010274	15.7145	3.00164	0.795029	3.77551	0.00015968	0.00503307	CHI3L1
ENSCAFG00000030194	33.7199	-1.50249	0.397813	-3.77687	0.000158813	0.00503307	CPPED1
ENSCAFG00000031017	12.6109	2.29608	0.608556	3.773	0.000161296	0.00505544	SMIM33
ENSCAFG00000006069	46.1451	1.51612	0.40227	3.76891	0.000163964	0.00511037	COL4A2
ENSCAFG00000020049	118.378	-0.941138	0.249916	-3.76582	0.000166001	0.00514512	SPTAN1
ENSCAFG00000004082	19.0403	-2.09063	0.555828	-3.76128	0.000169046	0.0051819	ABTB1
ENSCAFG00000012093	50.271	-1.39967	0.372061	-3.76193	0.000168604	0.0051819	CTSK
ENSCAFG00000001581	14.7833	-2.16854	0.579664	-3.74103	0.000183271	0.00558726	ADAMTSL1
ENSCAFG00000012657	14.5205	2.84855	0.762737	3.73464	0.000187984	0.00569979
ENSCAFG00000016984	74.4101	-1.12792	0.30256	-3.72792	0.000193068	0.0058223	PER1
ENSCAFG00000014575	90.4097	-0.956631	0.256992	-3.72241	0.000197327	0.00591876	TNS1
ENSCAFG00000029989	424.111	-0.858772	0.231035	-3.71707	0.000201546	0.00601298
ENSCAFG00000009282	36.2804	-1.94732	0.525065	-3.70872	0.000208308	0.00618165	CREB3L1
ENSCAFG00000018625	64.0308	1.77209	0.478176	3.70595	0.000210604	0.00620772	C3
ENSCAFG00000020179	69.0185	-1.35814	0.366572	-3.70497	0.000211412	0.00620772	TGFBR3
ENSCAFG00000016197	90.1548	0.998035	0.269523	3.70296	0.000213097	0.00622443	TKFC
ENSCAFG00000012301	22.1021	1.89549	0.512464	3.69878	0.000216635	0.00629482	TNS3
ENSCAFG00000032255	3115.23	-0.652082	0.177119	-3.68161	0.000231766	0.00669959	RNF175
ENSCAFG00000009036	8.65044	2.43264	0.661752	3.67606	0.000236859	0.00681153	PLCB2
ENSCAFG00000012433	25.5363	-1.84363	0.50275	-3.6671	0.000245316	0.00701857	PER2
ENSCAFG00000015889	11.935	2.46086	0.673379	3.6545	0.000257687	0.00733487
ENSCAFG00000031638	16.0343	2.11163	0.578161	3.65232	0.000259882	0.0073598
ENSCAFG00000016838	28.3855	1.73163	0.47472	3.64769	0.000264607	0.00745578	KAT8
ENSCAFG00000001477	23.8239	1.68954	0.463494	3.64522	0.000267161	0.00748991	CMTR1
ENSCAFG00000010085	8.42173	-2.64314	0.727664	-3.63236	0.000280836	0.00783393	ATP10A
ENSCAFG00000018323	8.78961	2.58488	0.713446	3.62309	0.000291099	0.00803982	ABLIM3
ENSCAFG00000019585	19.1192	-2.28306	0.630106	-3.62329	0.000290878	0.00803982	TSR3
ENSCAFG00000001298	33.9545	1.26746	0.350837	3.61267	0.000303061	0.00832895	SCUBE3
ENSCAFG00000000500	24.7265	1.32537	0.367553	3.60592	0.000311044	0.0084638	DLA-64
ENSCAFG00000007950	153.149	-0.72307	0.200591	-3.6047	0.000312519	0.0084638	MAP1B
ENSCAFG00000030889	20.9181	-1.39393	0.386638	-3.60525	0.000311851	0.0084638	ZBTB47
ENSCAFG00000002753	54.1516	-1.75387	0.487081	-3.60078	0.000317268	0.0085509	GPNMB
ENSCAFG00000032132	77.5161	0.996126	0.277003	3.59609	0.000323038	0.00866455
ENSCAFG00000010144	19.8657	-1.82949	0.509771	-3.58884	0.00033215	0.00886633	ELK4
ENSCAFG00000001957	14.1551	1.90365	0.532065	3.57786	0.00034642	0.00920322	DOCK8
ENSCAFG00000007156	29.665	-1.39673	0.391271	-3.56974	0.000357343	0.00944841	DENND5A
ENSCAFG00000018372	25.8898	-1.57701	0.442154	-3.56666	0.000361555	0.00951469	PGRMC1
ENSCAFG00000012975	96.024	-0.856152	0.240236	-3.5638	0.000365527	0.00957407	MAP4
ENSCAFG00000018287	19.6777	-1.75657	0.493063	-3.56256	0.000367261	0.00957452	WDR44
ENSCAFG00000003945	22.5494	-1.58972	0.447781	-3.55022	0.00038491	0.00998796	DENND2A
ENSCAFG00000003962	40.4957	-1.37369	0.387264	-3.54717	0.000389394	0.0100576	FAT4
ENSCAFG00000029821	84.7421	-0.86938	0.246047	-3.53338	0.000410276	0.0105481	IFNE
ENSCAFG00000002260	73.5554	-0.788853	0.223374	-3.53153	0.000413158	0.0105734	REV1
ENSCAFG00000011905	28.0338	2.07105	0.586951	3.52849	0.000417938	0.0106469	FITM1
ENSCAFG00000008203	35.8508	1.37538	0.394698	3.48464	0.000492797	0.0124969	TMEM120B
ENSCAFG00000005528	60.4404	-1.09276	0.315639	-3.46204	0.000536092	0.0135333	TIMP2
ENSCAFG00000003615	19.3951	-1.73736	0.502009	-3.46081	0.000538543	0.0135339	ZYX
ENSCAFG00000002413	261.977	-0.849798	0.245964	-3.45497	0.000550345	0.013707	DST
ENSCAFG00000012206	10.259	-2.62517	0.759683	-3.45562	0.000549039	0.013707	ACKR3
ENSCAFG00000003253	11.2725	1.84996	0.536027	3.45125	0.000558001	0.013836	YRDC
ENSCAFG00000024900	7.35857	2.73956	0.794722	3.4472	0.000566437	0.013983	SLC22A5
ENSCAFG00000011607	28.4706	-1.27612	0.371098	-3.43878	0.000584343	0.0143615	MSMO1
ENSCAFG00000016228	86.1009	0.754902	0.222897	3.38678	0.000707189	0.0173044	SERPINE2
ENSCAFG00000011462	16.0987	2.42221	0.716558	3.38033	0.000723978	0.0175612	CFI
ENSCAFG00000011911	185.791	-0.944665	0.279364	-3.38149	0.000720951	0.0175612	COL6A1
ENSCAFG00000018359	31.2244	-1.43669	0.42555	-3.37607	0.000735295	0.0177585	IL13RA1
ENSCAFG00000009564	47.4175	-1.46163	0.434334	-3.36522	0.000764832	0.0183922	ATP2B4
ENSCAFG00000012092	14.4229	-1.72142	0.516301	-3.33415	0.000855617	0.0204871	AGAP1
ENSCAFG00000000810	37.8664	1.58985	0.478604	3.32185	0.000894212	0.0213197	TRPS1
ENSCAFG00000005483	28.1978	1.17064	0.352551	3.32047	0.000898654	0.0213344	ARHGEF40
ENSCAFG00000013255	16.2244	1.75786	0.529663	3.31883	0.000903959	0.0213694	MKI67
ENSCAFG00000014929	25.6679	1.37687	0.415386	3.31467	0.000917507	0.0215178	CHD4
ENSCAFG00000018610	13.0899	-1.7717	0.534523	-3.31454	0.000917947	0.0215178	TRIP10
ENSCAFG00000015215	52.6331	1.49341	0.451269	3.30936	0.000935102	0.021647	F5
ENSCAFG00000018208	9.44159	-2.47228	0.747046	-3.30941	0.000934931	0.021647	ABCC1
ENSCAFG00000032054	254.942	-0.778144	0.235051	-3.31053	0.000931203	0.021647
ENSCAFG00000008262	16.6558	2.22835	0.675043	3.30105	0.000963253	0.0222066	CERS5
ENSCAFG00000009371	18.6024	-2.0586	0.624064	-3.2987	0.000971354	0.0222627	SORBS3
ENSCAFG00000009927	9.82792	2.95195	0.895064	3.29803	0.000973671	0.0222627
ENSCAFG00000012610	10.8869	-2.04165	0.620073	-3.29259	0.000992684	0.0226048	LMO3
ENSCAFG00000017138	30.4553	1.80271	0.548578	3.28616	0.00101564	0.0229403	CILP
ENSCAFG00000018626	135.365	-0.685151	0.208469	-3.28658	0.00101412	0.0229403	C9
ENSCAFG00000017694	8.15061	-2.51774	0.766459	-3.2849	0.00102018	0.02295	USP31
ENSCAFG00000000366	43.5706	-1.32389	0.403901	-3.27777	0.00104631	0.0234433	SASH1
ENSCAFG00000030307	13.6005	-1.86807	0.570627	-3.27371	0.00106146	0.0236876
ENSCAFG00000018081	20.2333	1.66185	0.50849	3.26821	0.00108231	0.0240566	SPECC1
ENSCAFG00000017929	42.3239	-1.48041	0.454126	-3.25991	0.00111446	0.024673	RTL1
ENSCAFG00000018083	19.3226	-1.63447	0.502109	-3.25521	0.00113308	0.024986	TMEM164
ENSCAFG00000000239	12.1843	1.89707	0.583349	3.25203	0.00114585	0.0251682	PDE7B
ENSCAFG00000002941	10.8208	-2.192	0.675552	-3.24476	0.00117549	0.0256173	ME1
ENSCAFG00000006996	9.3813	-2.10029	0.647137	-3.24551	0.00117239	0.0256173	CCDC92
ENSCAFG00000019688	62.1423	-1.12161	0.345857	-3.24298	0.00118287	0.025678	RERE
ENSCAFG00000029087	42.7036	1.49123	0.460578	3.23774	0.0012048	0.0260527	GATA4
ENSCAFG00000014105	27.9954	1.3907	0.430226	3.2325	0.00122711	0.0263829	SMARCB1
ENSCAFG00000019798	14.5421	-1.88704	0.583871	-3.23194	0.00122953	0.0263829	CSF1
ENSCAFG00000020385	140.288	-0.948752	0.293855	-3.22864	0.00124382	0.0265873	C5H16orf70
ENSCAFG00000005138	13.0963	2.57827	0.800216	3.22197	0.00127311	0.0271094	RPL14
ENSCAFG00000005758	26.2214	1.61727	0.50226	3.21999	0.00128197	0.0271943
ENSCAFG00000014348	7.16611	-2.22156	0.691243	-3.21386	0.00130963	0.0276757	KDELC2
ENSCAFG00000020150	56.6707	-1.06611	0.331857	-3.21256	0.0013156	0.027697	RPL5
ENSCAFG00000000912	14.4327	1.76083	0.549461	3.20465	0.00135226	0.0282853	RXRB
ENSCAFG00000016840	14.6848	1.74863	0.545705	3.20435	0.00135368	0.0282853	HEATR4
ENSCAFG00000000178	412.853	-0.670912	0.209495	-3.20251	0.00136234	0.0283601	LRP1
ENSCAFG00000000866	64.0688	-0.990744	0.309917	-3.1968	0.00138959	0.0286932	DACT2
ENSCAFG00000009810	11.8765	1.86233	0.582717	3.19594	0.00139377	0.0286932	JAM3
ENSCAFG00000017937	185.692	0.616118	0.19269	3.19746	0.00138644	0.0286932	CYP1A1
ENSCAFG00000016825	12.5491	-1.71792	0.53836	-3.19103	0.00141766	0.0290777	SH3PXD2B
ENSCAFG00000003340	17.8315	1.60633	0.503973	3.18734	0.00143587	0.0293433	AKNA
ENSCAFG00000005802	13.3213	2.62018	0.822552	3.18543	0.0014454	0.0294302	GPR183
ENSCAFG00000001487	13.6956	-2.4336	0.764861	-3.18175	0.00146386	0.0294833	LGALS1
ENSCAFG00000006416	15.9766	1.48346	0.466177	3.18218	0.00146171	0.0294833	PPP4R2
ENSCAFG00000012679	3798.06	-0.617265	0.1939	-3.18342	0.00145547	0.0294833	STRAP
ENSCAFG00000019647	9.77348	2.05104	0.64691	3.17052	0.00152166	0.0305372	RHOT2
ENSCAFG00000004043	113.853	-1.63842	0.517212	-3.1678	0.00153596	0.0307138	LAMA4
ENSCAFG00000030471	151.082	-0.701744	0.222112	-3.15941	0.00158087	0.0314988
ENSCAFG00000019839	24.3002	1.93029	0.611459	3.15685	0.00159481	0.0316635	PSRC1
ENSCAFG00000011556	14.6098	-1.58517	0.502647	-3.15365	0.00161242	0.0318997	RIPOR3
ENSCAFG00000012226	255.91	-0.923466	0.293293	-3.14861	0.0016405	0.0323404	COL6A3
ENSCAFG00000014023	12.2037	-1.98289	0.631798	-3.1385	0.00169817	0.0333595	OTC
ENSCAFG00000029302	2818.94	0.566796	0.181244	3.12725	0.00176449	0.0345407
ENSCAFG00000009793	16.2934	-1.24912	0.400403	-3.11967	0.00181057	0.0353187	CBLB
ENSCAFG00000002563	22.7449	-1.42435	0.457075	-3.11623	0.00183178	0.0356081	FOXJ3
ENSCAFG00000023780	22.626	-1.65723	0.532256	-3.1136	0.00184819	0.0358022	MUC5B
ENSCAFG00000006889	69.6136	-0.873395	0.281106	-3.10699	0.00189004	0.0364862	CD44
ENSCAFG00000008975	9.68322	2.34767	0.757861	3.09775	0.00194994	0.0375129	THBS4
ENSCAFG00000006766	16.1652	-1.58893	0.513578	-3.09384	0.00197585	0.0377356	DLC1
ENSCAFG00000014595	22.0221	1.70578	0.551506	3.09294	0.00198181	0.0377356	PYGL
ENSCAFG00000023219	10.8733	-2.0837	0.673663	-3.09309	0.00198083	0.0377356
ENSCAFG00000000701	48.1554	2.1445	0.69378	3.09103	0.00199461	0.0378501
ENSCAFG00000012552	22.7451	-1.4881	0.481801	-3.08861	0.00201093	0.0380305	SS18L1
ENSCAFG00000013807	12.9043	-1.73175	0.561438	-3.08449	0.00203902	0.0384313	TMEM47
ENSCAFG00000010407	54.1871	-0.970358	0.314833	-3.08214	0.00205518	0.0386056	TJP1
ENSCAFG00000004498	7.10555	2.63388	0.855351	3.0793	0.00207488	0.0388448	SSTR2
ENSCAFG00000015625	16.3532	-1.67132	0.543536	-3.07491	0.00210565	0.0391581	FMN2
ENSCAFG00000020329	22.7215	-1.25068	0.406704	-3.07517	0.00210382	0.0391581	SLC12A4
ENSCAFG00000006271	71.1835	-0.80668	0.262453	-3.07362	0.00211481	0.0391977	RFC3
ENSCAFG00000000868	15.5324	2.53186	0.82454	3.07063	0.00213606	0.039396	SMOC2
ENSCAFG00000013191	79.1965	-0.721972	0.23516	-3.07013	0.00213963	0.039396	NRP2
ENSCAFG00000007917	8.88133	2.54148	0.828858	3.06624	0.00216768	0.0397812	DNAH6
ENSCAFG00000013740	19.2122	1.30746	0.429054	3.04731	0.00230898	0.0422354	MAP2
ENSCAFG00000028962	14.6789	-2.34444	0.769656	-3.04608	0.00231844	0.0422699	SLC25A21
ENSCAFG00000031644	41.5364	-1.11837	0.367302	-3.04482	0.00232822	0.0423099	FBXL7
ENSCAFG00000031751	13.3873	-1.64845	0.542299	-3.03975	0.00236772	0.0428879
ENSCAFG00000010333	173.689	-0.611843	0.201567	-3.03544	0.00240187	0.0433657
ENSCAFG00000010370	202.614	0.502976	0.165793	3.03376	0.00241528	0.0434672	MS4A7
ENSCAFG00000003380	238.045	0.528371	0.17446	3.0286	0.00245686	0.0440734	OSCP1
ENSCAFG00000000953	100.658	-1.15437	0.382813	-3.01548	0.00256575	0.0458692	CYB5R3
ENSCAFG00000028622	107.142	-0.690608	0.22909	-3.01457	0.00257341	0.0458692	RNF103
ENSCAFG00000019717	35.4778	-1.21258	0.40291	-3.00956	0.00261626	0.0464844	BSG
ENSCAFG00000003758	12.8437	-1.71775	0.571618	-3.00506	0.00265527	0.0465841	PCDH18
ENSCAFG00000009860	30.2987	1.38672	0.461459	3.00508	0.00265513	0.0465841	BRD7
ENSCAFG00000030961	16.804	1.6396	0.54536	3.00646	0.00264306	0.0465841
ENSCAFG00000031668	26.4522	1.13054	0.375865	3.00785	0.00263107	0.0465841
ENSCAFG00000018211	8.70648	2.57121	0.856353	3.00251	0.0026776	0.0468287
ENSCAFG00000030408	13.2461	2.30261	0.767956	2.99837	0.00271431	0.0473222
ENSCAFG00000002301	17.424	-1.36521	0.456245	-2.99228	0.00276904	0.048126	ECM2
ENSCAFG00000030744	13.2576	1.78929	0.598728	2.98849	0.00280363	0.0485759	LRRC46
ENSCAFG00000007831	604.297	0.439296	0.147353	2.98126	0.00287066	0.0492781	TFCP2
ENSCAFG00000010991	11.5117	-2.14684	0.719822	-2.98246	0.00285944	0.0492781	ACACB
ENSCAFG00000016972	28.6397	1.38569	0.464726	2.98173	0.00286623	0.0492781	MED12
ENSCAFG00000030082	33.0332	1.50113	0.504415	2.97599	0.00292049	0.0498831	XKRX
ENSCAFG00000032593	117.017	0.552142	0.185554	2.97564	0.00292378	0.0498831	INHBE
ENSCAFG00000028765	184.485	-0.450963	0.15171	-2.97253	0.00295357	0.0502377	CST3
ENSCAFG00000013334	14.7578	-1.5675	0.527817	-2.96977	0.00298021	0.0505368	RELA
ENSCAFG00000000260	36.4849	-1.02002	0.344268	-2.96288	0.0030478	0.0514258	IFNGR1
ENSCAFG00000007898	7.26102	-1.94249	0.655682	-2.96254	0.00305108	0.0514258	CLIP1
ENSCAFG00000016769	41.9454	0.906244	0.306193	2.95972	0.00307921	0.0517436	NES
ENSCAFG00000012013	28.369	-1.55006	0.524389	-2.95594	0.00311718	0.0519236	ANPEP
ENSCAFG00000028575	35.1398	1.65048	0.558374	2.95587	0.00311784	0.0519236
ENSCAFG00000031162	83.7597	1.10444	0.373614	2.9561	0.00311551	0.0519236
ENSCAFG00000008540	246.995	0.574575	0.195043	2.94589	0.00322028	0.0534701	MYL9
ENSCAFG00000019134	61.6262	-1.11787	0.379881	-2.94268	0.0032539	0.0538679	PPL
ENSCAFG00000017018	2380.64	-1.17495	0.400226	-2.93572	0.00332776	0.0549277	COL1A1
ENSCAFG00000005417	143.568	-0.771215	0.263037	-2.93197	0.00336821	0.0550673	RNF170
ENSCAFG00000008755	14.8219	1.34763	0.459374	2.93362	0.00335032	0.0550673	SRC
ENSCAFG00000015982	49.5686	-1.13639	0.387748	-2.93073	0.00338163	0.0550673	CDC42BPA
ENSCAFG00000023529	23.3934	2.87236	0.980205	2.93037	0.00338557	0.0550673	KRT15
ENSCAFG00000030025	101.183	-0.725806	0.247494	-2.93262	0.00336118	0.0550673	FGL2
ENSCAFG00000003995	24.1404	-1.27465	0.435433	-2.92731	0.00341905	0.0551997	FYN
ENSCAFG00000006145	7.83955	-2.31633	0.79139	-2.92692	0.00342339	0.0551997	QPCT
ENSCAFG00000030919	108.203	0.713283	0.243583	2.9283	0.00340824	0.0551997	NCR3
ENSCAFG00000015708	64.5916	0.967138	0.331621	2.9164	0.00354099	0.0569313	ACTA2
ENSCAFG00000000011	25.5897	-1.4113	0.484268	-2.9143	0.00356492	0.0571258	NFATC1
ENSCAFG00000003406	10.4792	-2.60738	0.894918	-2.91354	0.00357356	0.0571258	MET
ENSCAFG00000001077	11.9528	-1.61684	0.555173	-2.91233	0.00358748	0.0571844	TRIB1
ENSCAFG00000010199	34.5423	1.45042	0.498192	2.91137	0.00359846	0.0571961	NFRKB
ENSCAFG00000019091	184.368	-0.646319	0.222256	-2.90799	0.0036376	0.0576539	MPND
ENSCAFG00000002461	43.303	-0.933999	0.321331	-2.90665	0.00365319	0.0577369	HEMGN
ENSCAFG00000005365	32.2878	-1.26823	0.437004	-2.90211	0.00370663	0.0584161	DGAT2
ENSCAFG00000020175	31.4437	-1.2405	0.428087	-2.89778	0.00375812	0.0590607	PBX3
ENSCAFG00000003593	70.3769	0.933173	0.322804	2.89084	0.00384217	0.0601987	BCL2L12
ENSCAFG00000013544	54.8495	-0.888724	0.307608	-2.88915	0.0038629	0.0601987	HSPB1
ENSCAFG00000015845	8.60528	2.15296	0.744971	2.88999	0.00385257	0.0601987	KIF26B
ENSCAFG00000011476	9.23654	1.62179	0.561835	2.88659	0.00389443	0.0603528	PITPNC1
ENSCAFG00000012455	210.004	0.738039	0.255642	2.887	0.00388933	0.0603528	TREH
ENSCAFG00000019785	38.3753	-1.13804	0.395225	-2.87947	0.00398347	0.0615617	KIF1B
ENSCAFG00000029497	26.2944	-1.39435	0.48807	-2.85687	0.00427842	0.0657557
ENSCAFG00000030000	15.2162	1.42949	0.500306	2.85722	0.00427365	0.0657557
ENSCAFG00000001460	17.6885	1.25147	0.439445	2.84784	0.00440171	0.0662297	PTPRD
ENSCAFG00000005055	24.0838	1.48732	0.521534	2.85181	0.00434709	0.0662297	RNF157
ENSCAFG00000008704	180.201	0.945556	0.331503	2.85233	0.00434003	0.0662297	THBS1
ENSCAFG00000009596	10.8301	1.6946	0.595085	2.84766	0.00440423	0.0662297	RUNX1
ENSCAFG00000011964	18.3963	-1.55148	0.54423	-2.85078	0.00436123	0.0662297	GCNT7
ENSCAFG00000014030	215.005	-0.550068	0.192982	-2.85036	0.00436705	0.0662297	LARS2
ENSCAFG00000019983	57.6617	0.902957	0.316883	2.8495	0.00437886	0.0662297	PRRX2
ENSCAFG00000020181	14.5746	1.86111	0.653472	2.84803	0.00439901	0.0662297	GAPVD1
ENSCAFG00000002702	60.5084	0.940948	0.331086	2.842	0.00448308	0.0672342	COL12A1
ENSCAFG00000016019	50.4348	-1.0131	0.356892	-2.83866	0.0045303	0.0677602	FADS2
ENSCAFG00000005133	97.7619	-1.16864	0.412349	-2.83409	0.00459559	0.0685529	LTBP4
ENSCAFG00000013909	13.5823	1.87681	0.664275	2.82535	0.00472289	0.0700799	SERPINE1
ENSCAFG00000016404	23.7015	-1.3712	0.485421	-2.82478	0.00473138	0.0700799	TP53BP2
ENSCAFG00000019852	22.3997	-1.35285	0.478973	-2.82449	0.00473563	0.0700799	CBFA2T3
ENSCAFG00000008923	9.6163	-2.03295	0.72009	-2.82319	0.00475483	0.0701778	CCNT1
ENSCAFG00000000168	9.41598	1.74916	0.621606	2.81393	0.00489397	0.0719256	ME2
ENSCAFG00000001585	15.5032	-1.69312	0.602304	-2.81107	0.00493772	0.0719256	FLNC
ENSCAFG00000005006	24.7737	-1.32301	0.470553	-2.81162	0.00492934	0.0719256
ENSCAFG00000020246	33.3962	-0.987408	0.351083	-2.81246	0.00491634	0.0719256	CLCA1
ENSCAFG00000029679	16.9126	-1.51698	0.539378	-2.81246	0.00491643	0.0719256	NAF1
ENSCAFG00000009285	65.1451	-0.941209	0.335548	-2.80499	0.0050318	0.0731052	CCAR2
ENSCAFG00000011513	63.6353	-0.862353	0.307564	-2.80382	0.00505012	0.0731808	ABLIM1
ENSCAFG00000011999	9.0138	-1.95061	0.696604	-2.80017	0.00510764	0.0737429	FAM204A
ENSCAFG00000014558	21.4911	1.29308	0.461867	2.79968	0.00511534	0.0737429	ANKRD45
ENSCAFG00000016239	78.2649	-0.572543	0.204655	-2.79761	0.00514825	0.0740259	MED24
ENSCAFG00000008851	28.8654	1.16105	0.415252	2.79602	0.00517361	0.0741995	HECTD4
ENSCAFG00000017135	11.9558	1.33697	0.478984	2.79128	0.00525008	0.0751031	APOBR
ENSCAFG00000014522	9.91943	1.78019	0.640055	2.78131	0.00541393	0.077182	DARS2
ENSCAFG00000019434	9.88502	2.10785	0.75801	2.78077	0.00542308	0.077182	ENTPD8
ENSCAFG00000030893	6.75318	1.76463	0.634878	2.77947	0.00544472	0.0772929	ZNF502
ENSCAFG00000002019	8.86539	1.65375	0.595874	2.77533	0.00551455	0.0780855	RASL11B
ENSCAFG00000018219	22.9913	-1.33416	0.481129	-2.77299	0.00555447	0.0784516	CSF1R
ENSCAFG00000010696	46.9496	-0.898926	0.324309	-2.77182	0.00557443	0.0785346	ADD3
ENSCAFG00000010366	20.9344	-2.03385	0.734196	-2.77017	0.00560265	0.0787335	ALDH5A1
ENSCAFG00000009904	29.1287	-1.0634	0.384192	-2.76788	0.00564229	0.0790913	DPCD
ENSCAFG00000030167	14.7604	-1.29733	0.469245	-2.76471	0.00569726	0.0796617
ENSCAFG00000014116	19.5868	1.42356	0.515173	2.76328	0.00572242	0.0798135	ATP6AP2
ENSCAFG00000002230	24.9445	-1.36793	0.495994	-2.75795	0.00581653	0.0809237
ENSCAFG00000005743	13.7743	1.6052	0.582377	2.7563	0.00584599	0.0811312	INPPL1
ENSCAFG00000009058	23.4699	1.38432	0.50241	2.75536	0.00586274	0.0811619	TOP1
ENSCAFG00000024874	15.9107	-1.47262	0.534777	-2.75371	0.00589231	0.0813693
ENSCAFG00000004223	17.5044	1.51181	0.550256	2.74746	0.00600581	0.0824266
ENSCAFG00000016357	20.4228	-1.32545	0.48247	-2.74722	0.00601034	0.0824266	DBN1
ENSCAFG00000031425	9.44988	1.63784	0.596214	2.74706	0.0060132	0.0824266	PRPSAP1
ENSCAFG00000005704	13.2987	1.83043	0.667508	2.74218	0.00610333	0.083253	TMEM173
ENSCAFG00000006149	84.7639	-0.897308	0.327202	-2.74237	0.00609977	0.083253	DIAPH1
ENSCAFG00000003560	11.1866	1.57811	0.577033	2.73488	0.00624035	0.0849144	CDK5RAP2
ENSCAFG00000015734	529.204	-0.438944	0.160727	-2.73098	0.00631462	0.0853009	DAGLB
ENSCAFG00000015831	513.492	-0.395478	0.144779	-2.7316	0.00630282	0.0853009	RAD52
ENSCAFG00000018117	9.41729	-1.74663	0.639469	-2.73138	0.00630706	0.0853009	CHRDL1
ENSCAFG00000015813	226.669	0.447922	0.164525	2.72251	0.00647872	0.0873062	PADI2
ENSCAFG00000003307	17.0182	-1.33595	0.491516	-2.71803	0.00656721	0.0882854	DOCK4
ENSCAFG00000011080	87.3223	-1.1566	0.425666	-2.71715	0.00658462	0.0883067	CD99
ENSCAFG00000004447	13.2895	-1.44233	0.531829	-2.71202	0.00668745	0.0892567	ITM2B
ENSCAFG00000010310	12.102	1.90331	0.701772	2.71214	0.00668504	0.0892567	CNNM2
ENSCAFG00000009304	35.1197	-1.04077	0.384224	-2.70875	0.0067537	0.0899235	SCAF11
ENSCAFG00000020028	11.3944	1.45493	0.537276	2.70797	0.00676965	0.0899235	LRRC8A
ENSCAFG00000000074	8.55181	-1.73405	0.641802	-2.70185	0.00689554	0.0909462	MMP19
ENSCAFG00000004100	14.2915	-1.21349	0.449024	-2.70252	0.00688165	0.0909462	EPC1
ENSCAFG00000007582	8.4144	-1.5275	0.565097	-2.70307	0.0068703	0.0909462	SNX25
ENSCAFG00000007475	30.3763	1.48947	0.552517	2.6958	0.00702199	0.0923954	SORBS2
ENSCAFG00000028710	41.1754	0.814801	0.302488	2.69367	0.00706708	0.09277
ENSCAFG00000020291	76.8857	0.703196	0.26186	2.68539	0.00724449	0.0948756
ENSCAFG00000014254	25.1351	1.07214	0.399534	2.68349	0.00728584	0.0951937	NYX
ENSCAFG00000011086	14.6123	1.35505	0.506107	2.6774	0.0074195	0.096155	SLC16A6
ENSCAFG00000013418	24.237	-1.4534	0.542654	-2.67833	0.00739908	0.096155	NFKBIA
ENSCAFG00000020276	10.7883	-1.46863	0.548609	-2.677	0.00742836	0.096155	CCN1
ENSCAFG00000028621	32.7289	1.06659	0.398417	2.67706	0.00742703	0.096155	OLFML2A
ENSCAFG00000010982	19.9548	1.35177	0.506236	2.67024	0.0075797	0.0978869	FAM20A
ENSCAFG00000029948	55.9759	-0.773654	0.289986	-2.6679	0.00763274	0.0983443	IDNK
ENSCAFG00000000925	241.552	0.372502	0.139763	2.66524	0.00769331	0.0988962	DCBLD1
ENSCAFG00000004249	146.105	-0.640055	0.240798	-2.65805	0.00785937	0.100755	ARHGAP21
ENSCAFG00000013276	297.882	-0.473479	0.178276	-2.65588	0.00791017	0.100755	SMG7
ENSCAFG00000014434	9.0245	-1.61186	0.606862	-2.65606	0.00790592	0.100755	RC3H1
ENSCAFG00000019927	6.99946	-2.04964	0.771463	-2.65682	0.00788813	0.100755	LAMC3
ENSCAFG00000003553	12.4725	2.00446	0.756435	2.64988	0.00805196	0.102162	CADPS2
ENSCAFG00000009199	64.9545	0.64535	0.243587	2.64937	0.00806429	0.102162	ENDOU
ENSCAFG00000017309	8.92411	-4.01674	1.51638	-2.6489	0.00807553	0.102162	RPL4
ENSCAFG00000011495	19.4629	1.07281	0.405596	2.64502	0.0081687	0.103107	GPX1
ENSCAFG00000028799	6.6229	2.24676	0.85027	2.64241	0.00823189	0.10367
ENSCAFG00000013747	14.1785	1.64231	0.623025	2.63603	0.00838814	0.105181	TAB3
ENSCAFG00000014940	14.8468	-1.42882	0.542508	-2.63374	0.00844502	0.105181	SAMD4A
ENSCAFG00000016180	27.3288	-1.04806	0.397944	-2.63369	0.00844617	0.105181	KLF3
ENSCAFG00000017216	13.3427	1.27835	0.48514	2.63501	0.00841339	0.105181	TUFM
ENSCAFG00000018897	16.84	-1.33264	0.50589	-2.63425	0.00843244	0.105181	JUN
ENSCAFG00000007598	159.86	-0.413891	0.157257	-2.63194	0.00848989	0.105328	GGT7
ENSCAFG00000031783	455.148	-0.427746	0.162535	-2.63171	0.0084957	0.105328	CASP6
ENSCAFG00000008608	30.0339	-0.980235	0.372822	-2.62923	0.00855783	0.105863	DCTN1
ENSCAFG00000014190	9.10538	-1.71018	0.650651	-2.62841	0.00857859	0.105885	TRMT2A
ENSCAFG00000028915	31.43	1.01087	0.384807	2.62695	0.00861538	0.106104	RWDD3
ENSCAFG00000011155	21.7024	-1.58286	0.602853	-2.62562	0.00864922	0.106286	STARD9
ENSCAFG00000004865	26.3727	1.20781	0.46046	2.62304	0.00871482	0.106518	SMARCD3
ENSCAFG00000024725	204.94	-0.470359	0.179292	-2.62342	0.00870509	0.106518	TXK
ENSCAFG00000030951	18.1757	1.33979	0.510856	2.62263	0.00872533	0.106518
ENSCAFG00000023922	25.4782	-1.72658	0.659117	-2.61953	0.00880516	0.107258	AQP3
ENSCAFG00000014421	12.675	-1.53993	0.588079	-2.61858	0.00882966	0.107322	SMARCAL1
ENSCAFG00000015258	13.4078	1.5276	0.583861	2.61638	0.0088867	0.10778	ATP1B1
ENSCAFG00000030640	8.3104	-1.55219	0.593698	-2.61445	0.00893717	0.108157	PID1
ENSCAFG00000005354	8.16279	-1.86215	0.71289	-2.61212	0.00899831	0.108501	KLF6
ENSCAFG00000006865	8.00661	-2.30836	0.88379	-2.61188	0.00900449	0.108501	PAMR1
ENSCAFG00000016044	19.6577	1.90347	0.729189	2.6104	0.00904375	0.108506	TNS4
ENSCAFG00000029973	27.7202	-1.02567	0.392833	-2.61095	0.00902906	0.108506
ENSCAFG00000015115	9.05456	-1.70896	0.655345	-2.60773	0.00911444	0.108915	ARAF
ENSCAFG00000031577	24.7352	1.28676	0.493458	2.60764	0.00911689	0.108915	PRR33
ENSCAFG00000031870	19.8104	-1.43378	0.550184	-2.60599	0.00916082	0.109206	RNF125
ENSCAFG00000000267	17.948	1.3997	0.538342	2.60002	0.0093217	0.110388	TNFAIP3
ENSCAFG00000003987	31.8253	0.936361	0.359992	2.60106	0.00929359	0.110388	JCAD
ENSCAFG00000016522	18.1992	1.53833	0.591877	2.59907	0.00934779	0.110388	PLOD1
ENSCAFG00000030839	93.2736	-0.598786	0.230421	-2.59866	0.0093589	0.110388	PNRC1
ENSCAFG00000030972	22.7929	-1.50779	0.58012	-2.5991	0.00934696	0.110388	GYPC
ENSCAFG00000016043	9.85178	2.089	0.805679	2.59284	0.0095187	0.11181	TEX9
ENSCAFG00000022729	249.133	-0.498657	0.192323	-2.59281	0.00951962	0.11181	MT-ATP6
ENSCAFG00000019352	31.0844	1.20225	0.464901	2.58604	0.00970851	0.113789	PERM1
ENSCAFG00000019835	9.81652	1.66461	0.644396	2.5832	0.00978876	0.114489	SORT1
ENSCAFG00000007159	10.3474	2.15748	0.835681	2.5817	0.00983145	0.114748
ENSCAFG00000001506	8.29326	1.74101	0.675421	2.57767	0.009947	0.115133	CYTH4
ENSCAFG00000004060	281.898	-0.448367	0.173935	-2.57778	0.00994362	0.115133	NT5DC1
ENSCAFG00000005442	43.1047	0.879464	0.341073	2.57852	0.00992246	0.115133	DNAH17
ENSCAFG00000009822	28.0251	1.04506	0.405155	2.5794	0.00989718	0.115133	HTATIP2
ENSCAFG00000016610	16.5987	1.33936	0.519964	2.57587	0.00999869	0.115492	RNF111
ENSCAFG00000019387	20.8578	-1.15694	0.449409	-2.57436	0.0100426	0.115759	SKI
ENSCAFG00000013271	27.5208	-0.891187	0.34637	-2.57293	0.010084	0.115997	WIPF1
ENSCAFG00000016897	14.2509	1.6565	0.644184	2.57147	0.0101269	0.116251	CACNA1A
ENSCAFG00000030816	60.016	-0.792623	0.30842	-2.56995	0.0101713	0.116521	TBC1D20
ENSCAFG00000032399	140.497	-0.511676	0.199266	-2.5678	0.0102346	0.117005	CCDC117
ENSCAFG00000004406	37.8533	-0.966681	0.376742	-2.5659	0.0102909	0.117169	FBLN2
ENSCAFG00000012445	12.5654	-1.65998	0.646898	-2.56606	0.0102862	0.117169	PROX1
ENSCAFG00000010292	10.5601	1.66423	0.649374	2.56282	0.0103826	0.117973	DOCK10
ENSCAFG00000004155	9.56468	1.7162	0.67042	2.55989	0.0104704	0.118729	COMMD3
ENSCAFG00000004973	17.2888	-1.57219	0.615022	-2.55631	0.0105789	0.119716	CELF2
ENSCAFG00000014812	674.362	-1.01372	0.396719	-2.55526	0.0106108	0.119833	COL3A1
ENSCAFG00000011101	10.8263	-2.20626	0.865179	-2.55006	0.0107704	0.12138	GPR137B
ENSCAFG00000029021	8.82084	1.84692	0.724455	2.54939	0.0107912	0.12138
ENSCAFG00000008696	20.222	1.12069	0.440829	2.54224	0.0110145	0.123642	RBL1
ENSCAFG00000000251	12.4637	1.7139	0.675925	2.53564	0.0112241	0.124939	MAP3K5
ENSCAFG00000015629	21.589	-1.23465	0.486754	-2.5365	0.0111968	0.124939	RAB5C
ENSCAFG00000016106	34.1839	1.02661	0.40491	2.5354	0.0112319	0.124939	CDC6
ENSCAFG00000017674	6.81497	2.19493	0.865725	2.53536	0.0112331	0.124939	PARP6
ENSCAFG00000018312	14.4375	-1.34394	0.530149	-2.53502	0.0112442	0.124939	CLEC4G
ENSCAFG00000031306	17.7553	-1.39352	0.549846	-2.53439	0.0112645	0.124939
ENSCAFG00000009043	9.41171	1.81775	0.717734	2.53262	0.0113214	0.125087	RRP12
ENSCAFG00000020072	72.4686	-0.782359	0.308917	-2.53258	0.0113226	0.125087
ENSCAFG00000016355	16.9967	-1.51129	0.597021	-2.53138	0.0113614	0.125268	DDX39A
ENSCAFG00000018475	30.118	0.758115	0.299611	2.53033	0.0113955	0.125396	TEFM
ENSCAFG00000010127	10.54	1.52705	0.603739	2.52933	0.0114282	0.125508	SNRPN
ENSCAFG00000002330	57.7254	1.04013	0.412461	2.52175	0.0116772	0.127385	IGFBP7
ENSCAFG00000003014	10.0512	-1.49697	0.593726	-2.52132	0.0116916	0.127385	TRIL
ENSCAFG00000003213	15.0328	2.95574	1.17254	2.52079	0.0117091	0.127385	STRA8
ENSCAFG00000006200	11.6454	1.60183	0.635397	2.521	0.0117023	0.127385	PLXNC1
ENSCAFG00000029116	10.0141	1.85648	0.736504	2.52067	0.0117133	0.127385	FAM186A
ENSCAFG00000019702	38.6331	-0.855334	0.339492	-2.51946	0.0117537	0.127575	PRSS57
ENSCAFG00000012736	7.61429	-1.65277	0.657185	-2.51493	0.0119056	0.128974	NIT1
ENSCAFG00000018423	16.707	-1.60631	0.638904	-2.51416	0.0119317	0.129006	ITGA2
ENSCAFG00000018852	135.623	0.939152	0.374299	2.5091	0.0121041	0.130616	TNFRSF17
ENSCAFG00000009295	16.0747	1.23153	0.49159	2.5052	0.0122382	0.131809	FBXW8
ENSCAFG00000000209	162.638	0.597864	0.238846	2.50313	0.0123099	0.131818	TMED7
ENSCAFG00000008363	42.3728	-0.952822	0.380533	-2.50392	0.0122827	0.131818	P2RX4
ENSCAFG00000009001	16.0674	1.71483	0.684966	2.50352	0.0122964	0.131818	DOCK5
ENSCAFG00000002425	16.1222	1.36381	0.545105	2.50192	0.0123523	0.132018	KANSL3
ENSCAFG00000025384	15.1486	1.60734	0.643307	2.49855	0.0124702	0.133023	PML
ENSCAFG00000001426	37.3831	2.49532	0.999455	2.49669	0.012536	0.13347	COPG2
ENSCAFG00000019045	29.9461	1.04203	0.417566	2.49549	0.0125784	0.133667	SSBP3
ENSCAFG00000007854	11.6348	-1.82904	0.735606	-2.48644	0.0129027	0.136347	CAST
ENSCAFG00000010458	240.766	0.471454	0.189613	2.48641	0.012904	0.136347	SHANK2
ENSCAFG00000014607	89.4428	0.601918	0.242079	2.48646	0.0129022	0.136347	LRPAP1
ENSCAFG00000010544	29.0171	1.1261	0.453093	2.48536	0.0129422	0.136493	PPFIA1
ENSCAFG00000014592	17.6609	1.47985	0.595896	2.4834	0.0130135	0.136985	NBR1
ENSCAFG00000005941	25.3198	-0.749114	0.30186	-2.48166	0.0130773	0.136991	KCNK6
ENSCAFG00000017245	26.063	1.11215	0.4482	2.48138	0.0130877	0.136991	DHPS
ENSCAFG00000032501	64.3769	1.59635	0.643003	2.48265	0.0130408	0.136991
ENSCAFG00000004647	41.2239	-0.715902	0.288617	-2.48046	0.0131213	0.137086	TMEM214
ENSCAFG00000010369	24.4206	1.29994	0.524585	2.47805	0.0132104	0.137759	AZIN2
ENSCAFG00000001524	6.18243	2.20808	0.891734	2.47617	0.01328	0.137889	AHCYL2
ENSCAFG00000002036	82.5901	-0.746434	0.301503	-2.47571	0.013297	0.137889	TDRD6
ENSCAFG00000017814	10.7552	-1.58234	0.639108	-2.47586	0.0132917	0.137889	ZP2
ENSCAFG00000001880	29.2053	-1.33257	0.538702	-2.47367	0.0133731	0.138421	SMC5
ENSCAFG00000003594	23.2945	1.39566	0.564769	2.4712	0.0134659	0.139123	IRF3
ENSCAFG00000008855	20.2108	1.04797	0.424493	2.46875	0.0135584	0.139594	CPNE2
ENSCAFG00000024515	25.0893	1.08992	0.4415	2.46867	0.0135616	0.139594	ARSH
ENSCAFG00000017716	37.1752	-0.920477	0.373409	-2.46506	0.0136989	0.140748	EEF2K
ENSCAFG00000005730	47.4923	-0.802401	0.326006	-2.4613	0.0138433	0.141709	DOCK9
ENSCAFG00000014748	44.5977	0.849633	0.345196	2.46131	0.0138431	0.141709	MCM7
ENSCAFG00000010877	115.685	-0.74183	0.301576	-2.45984	0.0138997	0.14202	ABCA9
ENSCAFG00000014463	50.3728	0.963666	0.391861	2.4592	0.0139246	0.14202	PTPN6
ENSCAFG00000003481	93.147	-0.704701	0.287101	-2.45455	0.0141063	0.143611	ING3
ENSCAFG00000013006	35.6575	1.148	0.467862	2.45371	0.014139	0.143682	ITGA6
ENSCAFG00000008270	87.4306	-0.700927	0.285925	-2.45143	0.0142289	0.144333	SORBS1
ENSCAFG00000010040	20.07	-0.987325	0.402938	-2.45031	0.0142732	0.144519	PPRC1
ENSCAFG00000032730	8.87127	1.57077	0.641622	2.44812	0.0143603	0.145138
ENSCAFG00000022717	186.291	-0.457352	0.186953	-2.44635	0.014431	0.145589	MT-ND2
ENSCAFG00000001885	13.2753	-1.24212	0.508158	-2.44436	0.0145108	0.145972	APPL2
ENSCAFG00000007105	24.7826	-1.03212	0.422291	-2.4441	0.0145213	0.145972	TNS2
ENSCAFG00000004071	144.032	-0.593323	0.243056	-2.4411	0.0146426	0.145993	PHF10
ENSCAFG00000005613	14.9189	1.55169	0.635392	2.4421	0.0146022	0.145993	SLC4A7
ENSCAFG00000007717	211.373	0.436915	0.179021	2.44057	0.0146639	0.145993	CENPH
ENSCAFG00000009209	20.6112	-1.24357	0.50943	-2.4411	0.0146425	0.145993	NR4A2
ENSCAFG00000013995	10.8376	1.62399	0.665438	2.44048	0.0146676	0.145993	CABIN1
ENSCAFG00000022742	257.556	-0.516797	0.211787	-2.44017	0.0146804	0.145993	MT-CYB
ENSCAFG00000010820	49.6664	0.883673	0.362248	2.43942	0.014711	0.146037	CATSPERB
ENSCAFG00000009881	18.118	1.07762	0.442167	2.43713	0.0148044	0.146703	ALAS1
ENSCAFG00000014637	9.928	1.80991	0.742934	2.43616	0.014844	0.146834	FAM149B1
ENSCAFG00000000097	20.8956	1.11785	0.459011	2.43535	0.0148775	0.146905	ERBB3
ENSCAFG00000010568	9.57569	1.95097	0.801421	2.43439	0.0149168	0.147007	NEPRO
ENSCAFG00000013079	50.2662	-1.26405	0.519422	-2.43358	0.0149504	0.147007	OLFML2B
ENSCAFG00000029506	25.1127	0.966682	0.397292	2.43318	0.0149669	0.147007	GLO1
ENSCAFG00000005998	78.2008	0.563786	0.231958	2.43055	0.0150759	0.147558	LHFPL6
ENSCAFG00000016184	29.6439	-0.940373	0.386837	-2.43093	0.0150601	0.147558	PLEKHM2
ENSCAFG00000013925	11.375	-1.5162	0.625785	-2.42288	0.0153981	0.150449	SEMA6D
ENSCAFG00000002054	24.2057	1.25429	0.518265	2.42017	0.0155132	0.151308	ADGRF5
ENSCAFG00000010961	8.4396	-1.51331	0.625484	-2.41942	0.0155453	0.151356	LGALS8
ENSCAFG00000006454	67.1758	-0.681894	0.282043	-2.4177	0.015619	0.151809	ELK3
ENSCAFG00000001537	16.2838	1.01587	0.420305	2.41698	0.0156499	0.151844	FREM1
ENSCAFG00000007154	12.5871	1.81174	0.750218	2.41495	0.0157372	0.152426
ENSCAFG00000012372	7.2137	1.67361	0.693417	2.41358	0.0157968	0.152518	PPIG
ENSCAFG00000017879	17.7873	1.02354	0.424093	2.41347	0.0158013	0.152518	GALNT1
ENSCAFG00000010121	7.36343	1.69337	0.703055	2.40858	0.0160146	0.153779	CD81
ENSCAFG00000019938	60.8873	-0.742633	0.308251	-2.40918	0.0159883	0.153779	ABL1
ENSCAFG00000031758	346.605	-0.617942	0.256507	-2.40907	0.0159932	0.153779	PITX3
ENSCAFG00000025133	152.16	0.545856	0.22674	2.40741	0.0160663	0.15401	FADS6
ENSCAFG00000008028	38.7837	0.733195	0.304758	2.40582	0.0161361	0.154385	SLC9A9
ENSCAFG00000028683	42.2405	0.786925	0.327167	2.40527	0.0161607	0.154385	MRPS25
ENSCAFG00000008083	8.72598	1.40655	0.585129	2.40383	0.0162243	0.154727	TASOR
ENSCAFG00000012044	70.4306	-1.02655	0.427353	-2.40211	0.0163009	0.155193	ADAMTSL4
ENSCAFG00000009029	48.3996	0.593553	0.247259	2.40053	0.0163713	0.155597	DDX54
ENSCAFG00000016416	11.8229	-1.20645	0.502719	-2.39984	0.0164022	0.155625	CAPN2
ENSCAFG00000010172	20.6557	1.28475	0.536914	2.39285	0.0167181	0.158025	MX1
ENSCAFG00000010304	30.4468	1.13528	0.474541	2.39237	0.01674	0.158025	ETS1
ENSCAFG00000017185	201.19	-0.473114	0.197707	-2.393	0.0167111	0.158025	GSTZ1
ENSCAFG00000012119	58.406	0.722569	0.302339	2.38993	0.0168514	0.158808	MYLK
ENSCAFG00000012104	65.8551	-0.786003	0.329435	-2.38591	0.0170368	0.160014	WASF2
ENSCAFG00000015771	12.8481	1.03543	0.433878	2.38645	0.0170121	0.160014
ENSCAFG00000002576	33.6384	1.32248	0.55573	2.37972	0.0173259	0.16241	HIVEP3
ENSCAFG00000003748	124.468	-0.503146	0.211477	-2.3792	0.0173501	0.16241	GEN1
ENSCAFG00000017164	120.775	-0.782779	0.329371	-2.37659	0.0174735	0.163291
ENSCAFG00000009930	11.4949	1.55691	0.655276	2.37596	0.0175033	0.163296	OGA
ENSCAFG00000018931	7.80236	1.89336	0.797773	2.3733	0.0176298	0.164201	CIITA
ENSCAFG00000000647	17.1255	-1.15774	0.488322	-2.37084	0.0177476	0.164587	SERAC1
ENSCAFG00000006383	17.5098	1.18979	0.501858	2.37076	0.0177514	0.164587	BRCA2
ENSCAFG00000010996	97.1584	0.444896	0.187721	2.36998	0.0177892	0.164587	CCDC15
ENSCAFG00000015918	5.86345	-1.98525	0.837652	-2.37002	0.0177873	0.164587	RAB3IL1
ENSCAFG00000012060	26.4517	0.984976	0.415784	2.36896	0.017838	0.164766	ORC2
ENSCAFG00000009466	118.859	-0.735975	0.310823	-2.36782	0.017893	0.165	GOT1
ENSCAFG00000024817	68.1025	0.585267	0.247281	2.36681	0.0179423	0.165182
ENSCAFG00000012052	181.823	0.508031	0.214749	2.3657	0.0179962	0.165405	IDH2
ENSCAFG00000005402	40.913	0.812644	0.343724	2.36423	0.0180674	0.165533	RPS3
ENSCAFG00000009978	47.1777	-0.795506	0.336481	-2.36419	0.0180695	0.165533	ETS2
ENSCAFG00000012211	34.1874	1.01543	0.429961	2.36169	0.018192	0.166382	NDST4
ENSCAFG00000009743	62.62	-0.604768	0.256572	-2.35711	0.0184178	0.167623	NIPA2
ENSCAFG00000016062	19.0362	1.06608	0.452082	2.35815	0.0183661	0.167623	MYRF
ENSCAFG00000018183	10.0605	-1.52331	0.646095	-2.35771	0.0183879	0.167623	NPC1
ENSCAFG00000010146	20.2074	-1.25909	0.535373	-2.35181	0.0186826	0.169756	NUP153
ENSCAFG00000016980	21.8585	-0.991542	0.422037	-2.34942	0.0188028	0.17057	FAM189B
ENSCAFG00000014201	8.96876	-1.87854	0.800961	-2.34535	0.0190091	0.172162	DNAAF2
ENSCAFG00000000065	6.65714	2.01495	0.859688	2.34382	0.0190873	0.172302	GDF11
ENSCAFG00000002246	125.25	0.569566	0.242981	2.34408	0.0190743	0.172302	GLCCI1
ENSCAFG00000005041	23.4206	-1.00795	0.430365	-2.34209	0.0191762	0.172302	AXL
ENSCAFG00000012543	10.3635	-1.6649	0.710877	-2.34203	0.019179	0.172302	ATRIP
ENSCAFG00000017611	41.0218	0.814152	0.347568	2.34243	0.0191588	0.172302	UACA
ENSCAFG00000016515	76.8768	0.611711	0.26133	2.34076	0.0192446	0.172613	PEAR1
ENSCAFG00000007377	11.5879	-1.70307	0.728746	-2.33699	0.0194397	0.174084	PEPD
ENSCAFG00000018012	96.4367	-0.538924	0.230925	-2.33376	0.0196081	0.17531	TRPV2
ENSCAFG00000004678	109.999	-0.500099	0.214512	-2.33133	0.0197361	0.176172	ABHD1
ENSCAFG00000009951	30.5421	0.948641	0.407035	2.33061	0.0197738	0.176227	SPAG17
ENSCAFG00000018333	19.7356	-1.43194	0.614716	-2.32943	0.0198364	0.176503	INF2
ENSCAFG00000001632	18.5229	1.18061	0.507776	2.32505	0.0200692	0.178262	FOXH1
ENSCAFG00000007086	23.3983	1.00625	0.432969	2.32406	0.0201221	0.178262	LSR
ENSCAFG00000008056	49.6591	-0.693384	0.298369	-2.32392	0.0201299	0.178262	RYR3
ENSCAFG00000017964	46.5113	-0.665339	0.286757	-2.32022	0.0203292	0.179741	SCAMP2
ENSCAFG00000016852	7.11619	-1.56816	0.676164	-2.3192	0.0203841	0.179941	HOXB5
ENSCAFG00000004793	29.3803	-0.885582	0.382875	-2.31298	0.0207239	0.182364	LRRFIP2
ENSCAFG00000013123	9.71315	-1.45562	0.629204	-2.31343	0.0206991	0.182364	INSYN2A
ENSCAFG00000001014	12.8776	1.82638	0.789992	2.31189	0.0207835	0.182512	SYNGAP1
ENSCAFG00000007948	59.4876	-0.730904	0.316205	-2.31148	0.0208061	0.182512	FDFT1
ENSCAFG00000006325	141.304	0.471356	0.204355	2.30655	0.0210797	0.183877	MAK16
ENSCAFG00000009117	29.7167	-1.04608	0.453574	-2.3063	0.0210937	0.183877
ENSCAFG00000009131	17.3949	-1.37982	0.598088	-2.30706	0.0210517	0.183877	PDP1
ENSCAFG00000015388	11.3969	1.22017	0.528746	2.30768	0.021017	0.183877	SAMD8
ENSCAFG00000017550	101.663	-1.48279	0.643129	-2.30559	0.0211338	0.18394	S100A4
ENSCAFG00000000300	29.9762	-0.959926	0.416494	-2.30478	0.0211791	0.184047	HIVEP2
ENSCAFG00000028510	337.173	0.435245	0.189127	2.30134	0.0213725	0.185439	ABITRAM
ENSCAFG00000020290	21.1357	-0.954706	0.415037	-2.30029	0.0214315	0.185662	DAB2IP
ENSCAFG00000011193	21.1938	1.24976	0.543496	2.29948	0.0214779	0.185775	PDGFA
ENSCAFG00000019346	540.352	-0.372516	0.162358	-2.29442	0.0217664	0.18798	SRRM2
ENSCAFG00000017599	10.7054	-1.39413	0.607791	-2.29377	0.021804	0.188013	PIAS2
ENSCAFG00000019379	12.6882	1.36807	0.596752	2.29252	0.0218755	0.188339	ABCA3
ENSCAFG00000000860	46.6402	0.694868	0.303368	2.29051	0.021992	0.188469	AFDN
ENSCAFG00000014129	608.755	0.323202	0.14104	2.29157	0.0219307	0.188469	CXHXorf38
ENSCAFG00000019538	22.9233	1.09879	0.479704	2.29055	0.0219895	0.188469	STK11
ENSCAFG00000006674	13.0587	-2.74945	1.20071	-2.28985	0.0220298	0.188503	SPINK5
ENSCAFG00000006769	18.5978	-1.33377	0.583078	-2.28746	0.0221688	0.189402	CYB5R2
ENSCAFG00000011665	12.314	-1.40788	0.617309	-2.28067	0.0225678	0.192223	SIPA1L2
ENSCAFG00000029937	19.4608	-1.12378	0.492645	-2.28111	0.022542	0.192223	EFHD1
ENSCAFG00000016453	56.3664	0.811473	0.355925	2.2799	0.0226136	0.192319	ADGRL1
ENSCAFG00000000652	15.1469	1.14629	0.50303	2.27878	0.0226804	0.192389	TULP4
ENSCAFG00000017255	18.5016	1.30579	0.573065	2.2786	0.0226908	0.192389	RAB11A
ENSCAFG00000015172	8.94414	-1.53202	0.672594	-2.27779	0.0227394	0.192431	CD9
ENSCAFG00000016856	12.0912	1.61268	0.708136	2.27736	0.0227648	0.192431	STK10
ENSCAFG00000016966	17.9007	1.05007	0.461966	2.27304	0.0230239	0.194327	TPM1
ENSCAFG00000020128	9.32909	1.65852	0.730426	2.27062	0.0231698	0.195263	DNTTIP2
ENSCAFG00000014890	12.1816	1.17893	0.519344	2.27004	0.0232054	0.195268	TUBG1
ENSCAFG00000004305	8.80334	1.75175	0.772132	2.26872	0.0232853	0.195418	KCNRG
ENSCAFG00000005600	13.9838	1.27358	0.561538	2.26802	0.0233282	0.195418	TASP1
ENSCAFG00000029609	26.9767	0.733283	0.32326	2.2684	0.0233048	0.195418	DMAC1
ENSCAFG00000015499	16.6747	1.33901	0.590602	2.26719	0.0233784	0.195544	DLG5
ENSCAFG00000031012	100.891	-0.581093	0.256414	-2.26623	0.023437	0.195741
ENSCAFG00000003997	15.166	1.2113	0.534819	2.26488	0.0235198	0.19613	PARP12
ENSCAFG00000032033	92.1397	-0.499135	0.220434	-2.26433	0.0235539	0.19613	APEX1
ENSCAFG00000032133	9.17826	1.98987	0.879628	2.26217	0.0236868	0.196943	ZSCAN31
ENSCAFG00000003228	22.8493	-1.18356	0.523405	-2.26128	0.0237421	0.197109	PXDN
ENSCAFG00000012497	21.1281	-1.30378	0.576893	-2.26	0.0238213	0.197473	ICA1L
ENSCAFG00000004724	25.3998	0.975337	0.431681	2.25939	0.0238591	0.197492	SUMO2
ENSCAFG00000001534	8.97012	1.40269	0.622742	2.25244	0.0242943	0.200336	TLE4
ENSCAFG00000003678	28.1885	0.916378	0.406829	2.25249	0.0242913	0.200336	CCNY
ENSCAFG00000007586	28.5175	0.925038	0.410729	2.25219	0.0243104	0.200336	MAST4
ENSCAFG00000004797	9.03871	-1.64408	0.730692	-2.25003	0.0244469	0.201164	USP35
ENSCAFG00000010582	13.7134	-1.38562	0.616135	-2.24889	0.0245196	0.201465	BOC
ENSCAFG00000017057	14.2556	-1.13675	0.506401	-2.24475	0.0247841	0.20304	ARHGEF15
ENSCAFG00000018374	6.18846	-1.57938	0.703449	-2.24519	0.0247562	0.20304
ENSCAFG00000009649	10.3025	1.32437	0.590335	2.24342	0.0248696	0.203442	PLEKHA6
ENSCAFG00000013968	33.881	-0.91595	0.408527	-2.24208	0.0249563	0.203853	CD163
ENSCAFG00000006607	24.8626	-1.09949	0.490895	-2.23977	0.0251059	0.204476	DPYSL3
ENSCAFG00000011514	16.8458	1.47056	0.656537	2.23987	0.0250995	0.204476	GTF2I
ENSCAFG00000017958	15.3345	-1.44019	0.643388	-2.23844	0.0251922	0.20488	COL5A3
ENSCAFG00000010864	251.626	0.318319	0.142329	2.23651	0.0253187	0.205608	SCN3A
ENSCAFG00000012598	28.3147	0.679263	0.303825	2.2357	0.0253713	0.205736	SLAMF7
ENSCAFG00000015937	17.0205	-1.00548	0.450383	-2.23251	0.0255812	0.206837	AHCTF1
ENSCAFG00000019094	9.04434	1.72174	0.771096	2.23285	0.0255592	0.206837	AFF2
ENSCAFG00000000825	14.253	-1.46232	0.656009	-2.22911	0.0258067	0.208358	SLC30A8
ENSCAFG00000031038	43.7868	-0.743512	0.333791	-2.22748	0.0259153	0.208933	METTL7B
ENSCAFG00000016686	23.2555	-1.06977	0.480833	-2.22483	0.0260929	0.210061	ANXA2
ENSCAFG00000010972	8.69437	1.64896	0.74205	2.22217	0.0262721	0.211199	TCIRG1
ENSCAFG00000011587	17.3162	1.43703	0.646842	2.2216	0.0263101	0.2112	NGEF
ENSCAFG00000007575	18.9611	1.26665	0.570514	2.22019	0.026406	0.211313	DPY19L3
ENSCAFG00000015641	15.5295	1.31	0.589914	2.22066	0.0263739	0.211313	OBSL1
ENSCAFG00000023356	8.75466	-1.40899	0.63476	-2.21972	0.0264378	0.211313
ENSCAFG00000002640	31.6404	1.12618	0.507803	2.21776	0.0265713	0.212076	RIMS1
ENSCAFG00000010101	19.4251	1.01597	0.45847	2.216	0.0266915	0.212428	KIF13A
ENSCAFG00000012105	10.9186	-1.41295	0.637561	-2.21617	0.0266796	0.212428	GALNT2
ENSCAFG00000000326	105.548	-0.820218	0.370557	-2.21347	0.026865	0.212617	UTRN
ENSCAFG00000001436	12.9416	1.44639	0.653834	2.21216	0.0269554	0.212617	SOX10
ENSCAFG00000005848	7.57609	1.97348	0.89094	2.21505	0.0267565	0.212617
ENSCAFG00000005856	8.27318	-1.86428	0.842888	-2.21178	0.0269821	0.212617	PLCB1
ENSCAFG00000006551	25.1983	-1.05359	0.476219	-2.2124	0.0269388	0.212617	MAPK8
ENSCAFG00000011376	102.407	-0.57256	0.258692	-2.21329	0.0268776	0.212617	AKAP13
ENSCAFG00000011522	11.1395	-1.38519	0.626121	-2.21233	0.0269437	0.212617	IRF2BP2
ENSCAFG00000029022	30.2941	-0.922224	0.417197	-2.21052	0.027069	0.213001	COL6A2
ENSCAFG00000002300	54.6454	0.596516	0.269971	2.20955	0.0271362	0.213229	KLHL31
ENSCAFG00000005713	13.5289	1.53815	0.69645	2.20856	0.0272052	0.213471	SPAST
ENSCAFG00000012816	73.6349	0.638544	0.289304	2.20718	0.0273017	0.21378	SNED1
ENSCAFG00000014141	18.3402	1.47701	0.669268	2.2069	0.0273212	0.21378	MED14
ENSCAFG00000004125	88.5488	-0.654093	0.296654	-2.2049	0.0274608	0.214571	KMT2E
ENSCAFG00000009394	7.58582	1.5303	0.694294	2.20412	0.0275162	0.214704	PMS1
ENSCAFG00000012621	10.757	1.36553	0.620367	2.20117	0.0277238	0.216021	LY9
ENSCAFG00000019456	6.97143	1.99942	0.909085	2.19938	0.027851	0.21671	ZNF598
ENSCAFG00000002918	21.6587	1.07748	0.490122	2.19839	0.0279212	0.216953	RUFY3
ENSCAFG00000010834	18.5079	0.91622	0.417178	2.19623	0.0280754	0.217848	MVK
ENSCAFG00000012413	8.6831	-1.31019	0.596942	-2.19484	0.0281749	0.218316	RPS6KC1
ENSCAFG00000005121	37.8432	0.788879	0.359682	2.19327	0.028288	0.218888	SFMBT2
ENSCAFG00000005497	23.1047	-1.31991	0.603939	-2.18551	0.0288515	0.222451	ZEB2
ENSCAFG00000016089	13.7611	1.20479	0.551321	2.18528	0.028868	0.222451	PARP1
ENSCAFG00000023345	25.5801	1.21395	0.555449	2.18553	0.0288503	0.222451	CALHM6
ENSCAFG00000000192	13.9489	-1.21568	0.556662	-2.18388	0.0289711	0.222631	SEMA6A
ENSCAFG00000017708	18.9126	-0.890528	0.407694	-2.18431	0.0289398	0.222631
ENSCAFG00000018031	11.051	1.32397	0.606662	2.18238	0.0290815	0.223172	IQCK
ENSCAFG00000018428	18.7481	-1.04573	0.479429	-2.18121	0.029168	0.223528	MTA1
ENSCAFG00000001324	47.6321	-0.694085	0.31837	-2.18012	0.0292483	0.223835	ATF4
ENSCAFG00000002692	28.4911	-1.0764	0.494821	-2.17534	0.0296049	0.226255	GTF2A1L
ENSCAFG00000019183	7.54371	-1.93584	0.890966	-2.17274	0.0297999	0.227433	PODN
ENSCAFG00000008719	11.0299	1.31914	0.607963	2.16976	0.0300248	0.228524	RAPGEF2
ENSCAFG00000015552	10.6042	-1.32552	0.610791	-2.17017	0.0299941	0.228524	NUP88
ENSCAFG00000030208	16.9988	1.00914	0.465317	2.16871	0.0301048	0.228821	GAL3ST1
ENSCAFG00000016982	10.2153	1.503	0.693831	2.16624	0.0302931	0.229939	DOCK2
ENSCAFG00000001981	66.0393	-0.758508	0.350571	-2.16364	0.0304924	0.231137	SLC29A1
ENSCAFG00000009841	8.67784	-1.54862	0.716092	-2.16259	0.0305725	0.23143	NKD1
ENSCAFG00000006455	7.01325	-1.53823	0.712048	-2.16028	0.0307507	0.232464	PSMD13
ENSCAFG00000008021	24.2093	1.33473	0.618419	2.1583	0.0309046	0.232942	RPL7
ENSCAFG00000013865	34.0198	-0.884464	0.409919	-2.15766	0.0309544	0.232942	PRRG1
ENSCAFG00000017834	397.952	0.335099	0.155278	2.15806	0.0309233	0.232942	TYK2
ENSCAFG00000030055	18.622	-1.36706	0.633685	-2.15732	0.030981	0.232942	FCER2
ENSCAFG00000002561	16.7232	1.10197	0.511116	2.15601	0.0310831	0.233395
ENSCAFG00000022713	286.649	-0.478747	0.222202	-2.15456	0.0311963	0.23393	MT-ND1
ENSCAFG00000017011	34.0815	0.82337	0.3827	2.15148	0.0314387	0.235432	HERC1
ENSCAFG00000009212	16.4332	1.0487	0.487738	2.15013	0.0315451	0.235911	GMDS
ENSCAFG00000032046	36.327	0.906123	0.421717	2.14865	0.031662	0.236469
ENSCAFG00000001096	38.2383	-0.793057	0.36921	-2.14798	0.0317153	0.23655	ASAP1
ENSCAFG00000002377	6.64234	1.66128	0.774088	2.14611	0.0318641	0.236798	POLR1E
ENSCAFG00000013106	9.53187	1.55495	0.724256	2.14696	0.0317964	0.236798	ATF7IP
ENSCAFG00000032388	40.3577	0.662342	0.308645	2.14596	0.0318758	0.236798	DCAKD
ENSCAFG00000010545	19.6463	1.16211	0.542029	2.14401	0.0320321	0.237642	RNPEP
ENSCAFG00000013506	35.9087	-0.925924	0.431999	-2.14335	0.0320852	0.237682	NFE2L2
ENSCAFG00000031768	14.2716	1.54233	0.719744	2.14288	0.0321226	0.237682	C12H6orf132
ENSCAFG00000005131	9.87983	1.27529	0.596096	2.13941	0.0324023	0.239434
ENSCAFG00000020136	177.266	0.557573	0.260994	2.13635	0.032651	0.240952	RPL12
ENSCAFG00000028898	65.6235	0.850432	0.398662	2.13321	0.0329071	0.242521
ENSCAFG00000006915	13.7516	1.45869	0.684793	2.13012	0.0331618	0.244076	MTMR7
ENSCAFG00000000060	11.6413	-1.28814	0.606247	-2.12477	0.0336056	0.246367	ITGA7
ENSCAFG00000005675	51.7116	0.739167	0.347873	2.12482	0.0336019	0.246367	RNF213
ENSCAFG00000023303	78.5156	0.72407	0.340762	2.12486	0.0335984	0.246367
ENSCAFG00000004995	57.6747	0.720152	0.339665	2.12018	0.0339907	0.248402	DMAC2
ENSCAFG00000005210	13.0806	1.65428	0.780369	2.11987	0.0340167	0.248402	IL2RA
ENSCAFG00000016254	11.3952	1.53697	0.724673	2.12092	0.0339287	0.248402
ENSCAFG00000018136	20.9349	-1.01776	0.480268	-2.11916	0.0340769	0.248516
ENSCAFG00000009476	20.8144	-0.89668	0.423523	-2.11719	0.0342435	0.249402	AFF1
ENSCAFG00000018597	43.2156	0.715258	0.338022	2.11601	0.0343439	0.249402	LAMA1
ENSCAFG00000018777	24.1507	0.929096	0.438967	2.11655	0.0342979	0.249402	ENOX2
ENSCAFG00000019659	15.2457	-1.49377	0.706245	-2.11509	0.0344219	0.249402	MED16
ENSCAFG00000030551	8.74328	-1.72313	0.81452	-2.11552	0.0343859	0.249402
ENSCAFG00000000422	16.9448	-0.966782	0.457395	-2.11367	0.0345435	0.249635	ZBTB2
ENSCAFG00000012724	24.9201	-0.974724	0.461062	-2.11409	0.034508	0.249635	EPS8
ENSCAFG00000030814	8.05728	1.47878	0.700512	2.11101	0.0347719	0.250636	DOC2B
ENSCAFG00000032020	35.2262	0.843781	0.399659	2.11125	0.0347508	0.250636	TRAPPC3L
ENSCAFG00000001565	16.8235	-1.07076	0.508112	-2.10734	0.0350882	0.251256	DAAM2
ENSCAFG00000005895	11.8881	-1.32998	0.630951	-2.10789	0.0350402	0.251256	STIM1
ENSCAFG00000020155	8.75239	1.2752	0.604782	2.10853	0.0349855	0.251256	GFI1
ENSCAFG00000029561	106.635	0.885519	0.419904	2.10886	0.0349566	0.251256
ENSCAFG00000030624	28.3717	0.84021	0.398793	2.10688	0.035128	0.251256	CMTM4
ENSCAFG00000032138	38.5649	0.629201	0.298601	2.10716	0.0351033	0.251256
ENSCAFG00000018905	24.4049	0.745741	0.354401	2.10423	0.0353582	0.252578	ZNF449
ENSCAFG00000001007	13.8426	1.25652	0.597378	2.10338	0.0354322	0.252783	FBXO32
ENSCAFG00000030670	39.1753	0.807414	0.384136	2.1019	0.0355622	0.253386
ENSCAFG00000031501	237.973	0.405803	0.193152	2.10095	0.035645	0.253653	C30H15orf48
ENSCAFG00000000395	8.89616	-1.3605	0.649476	-2.09477	0.0361918	0.254813	MAPK9
ENSCAFG00000004932	16.0027	-0.936347	0.447091	-2.09431	0.0362323	0.254813	GALNT11
ENSCAFG00000006510	7.04092	1.49828	0.715279	2.09468	0.0361994	0.254813	EML4
ENSCAFG00000010824	17.2628	0.945002	0.450551	2.09743	0.0359552	0.254813	ZNF106
ENSCAFG00000013739	13.1345	1.31683	0.628909	2.09383	0.036275	0.254813	TET1
ENSCAFG00000016497	28.5907	-0.929394	0.443765	-2.09434	0.0362301	0.254813	ZFP36L1
ENSCAFG00000016604	30.7889	-0.892022	0.426035	-2.09378	0.0362799	0.254813	ZSWIM4
ENSCAFG00000017100	14.2946	-1.23448	0.589563	-2.0939	0.0362693	0.254813	ADAM15
ENSCAFG00000018498	27.2958	0.782109	0.372789	2.09799	0.035906	0.254813	SUZ12
ENSCAFG00000029216	21.7047	1.28771	0.615119	2.09343	0.0363105	0.254813
ENSCAFG00000031936	39.7944	-0.664902	0.316873	-2.09832	0.0358767	0.254813	NRBF2
ENSCAFG00000007044	30.9198	-0.897288	0.428778	-2.09267	0.0363791	0.254973	HNRNPF
ENSCAFG00000003648	85.6337	-1.29702	0.620362	-2.09075	0.0365502	0.255851	PIP
ENSCAFG00000013283	9.28107	-1.37699	0.659628	-2.08753	0.0368406	0.25681	CHRNA1
ENSCAFG00000017201	104.112	-0.419875	0.201168	-2.08719	0.0368713	0.25681	ABCC3
ENSCAFG00000018158	11.7287	-1.41253	0.67674	-2.08725	0.0368657	0.25681	ZNF521
ENSCAFG00000028804	186.056	0.392024	0.187689	2.08869	0.0367354	0.25681	RNF150
ENSCAFG00000013651	491.348	0.314526	0.150764	2.08621	0.0369594	0.257103	UPK3B
ENSCAFG00000004362	27.4088	-0.823759	0.395199	-2.08442	0.0371222	0.257593	GPR17
ENSCAFG00000012022	17.6755	-1.26393	0.606226	-2.08491	0.0370771	0.257593
ENSCAFG00000031013	54.3662	0.69963	0.33589	2.08291	0.0372592	0.258222	SAMSN1
ENSCAFG00000029358	38.2528	-1.0326	0.495954	-2.08205	0.037338	0.258235	FAAP24
ENSCAFG00000029685	10.4482	1.45861	0.700623	2.08188	0.0373536	0.258235
ENSCAFG00000006164	14.0438	-1.15383	0.554776	-2.07981	0.0375432	0.259137	CYP1B1
ENSCAFG00000031021	440.436	-0.465996	0.224097	-2.07944	0.037577	0.259137	PIGB
ENSCAFG00000010866	13.7756	1.15202	0.555839	2.07259	0.0382106	0.262682	RBM5
ENSCAFG00000019534	11.0464	-1.36613	0.659218	-2.07236	0.0382323	0.262682	MIDN
ENSCAFG00000023671	11.1548	1.12759	0.543981	2.07284	0.0381868	0.262682	GMNC
ENSCAFG00000014683	43.2369	-0.689543	0.33296	-2.07095	0.0383635	0.263259	CFAP70
ENSCAFG00000016383	12.9003	1.35064	0.652346	2.07043	0.0384116	0.263266	STARD3
ENSCAFG00000002723	15.8394	-1.12906	0.545775	-2.06872	0.0385724	0.263889
ENSCAFG00000004038	27.0272	0.802621	0.388029	2.06846	0.0385971	0.263889	HIPK2
ENSCAFG00000017122	27.1825	-1.09622	0.53019	-2.0676	0.0386776	0.264116	SULT1A1
ENSCAFG00000017584	12.9968	0.982739	0.475999	2.06458	0.0389625	0.265736	SMARCA4
ENSCAFG00000002928	135.094	-0.596986	0.289431	-2.06262	0.0391487	0.265751	SVEP1
ENSCAFG00000004326	55.0928	0.677005	0.328237	2.06255	0.0391553	0.265751	WDR33
ENSCAFG00000016173	13.9837	-1.46833	0.711781	-2.06289	0.0391228	0.265751	THRA
ENSCAFG00000018180	50.6121	-0.648343	0.314335	-2.06258	0.0391521	0.265751	ANKRD29
ENSCAFG00000007839	11.5387	1.15604	0.562752	2.05426	0.0399501	0.269833	UBE2L6
ENSCAFG00000023050	19.4076	1.39326	0.678068	2.05475	0.0399028	0.269833	SERPINB13
ENSCAFG00000024786	12.3727	-1.50839	0.733905	-2.0553	0.0398503	0.269833	PKHD1L1
ENSCAFG00000032615	12.6697	-1.58898	0.773391	-2.05456	0.0399213	0.269833
ENSCAFG00000006744	12.5077	-1.39207	0.678238	-2.05248	0.0401231	0.270292	STK35
ENSCAFG00000015213	69.1989	-0.748515	0.364612	-2.05291	0.0400813	0.270292	STAT3
ENSCAFG00000017567	15.2058	-1.22497	0.596944	-2.05206	0.0401635	0.270292	SMAD2
ENSCAFG00000002493	11.2088	-1.16225	0.56682	-2.05048	0.0403177	0.270351	PHF3
ENSCAFG00000014202	19.2916	-0.991608	0.483567	-2.05061	0.0403048	0.270351	SIK2
ENSCAFG00000029998	19.1273	-0.899418	0.438593	-2.05069	0.0402972	0.270351
ENSCAFG00000013032	32.5643	0.85494	0.417443	2.04804	0.0405559	0.271623	STK25
ENSCAFG00000005259	71.7496	-0.570037	0.278617	-2.04595	0.0407612	0.27267	CDC20
ENSCAFG00000006576	22.3005	1.00567	0.491814	2.04482	0.0408726	0.273088	WDFY4
ENSCAFG00000003596	33.1694	-0.561468	0.275031	-2.04147	0.0412037	0.274295	ZMYM1
ENSCAFG00000007295	15.6672	-1.18015	0.577899	-2.04213	0.0411384	0.274295	SREK1IP1
ENSCAFG00000009003	9.43543	1.66627	0.816394	2.04101	0.0412499	0.274295	DDX60
ENSCAFG00000023253	42.6338	0.632145	0.309591	2.04187	0.041164	0.274295	FAXC
ENSCAFG00000004739	41.0733	-0.570975	0.279975	-2.03938	0.0414121	0.274718	FASTK
ENSCAFG00000009582	43.4883	0.689701	0.338151	2.03962	0.0413878	0.274718	TXNDC5
ENSCAFG00000012461	42.8562	0.677636	0.332693	2.03682	0.041668	0.276087	ASB1
ENSCAFG00000002513	2647.16	-0.490718	0.241416	-2.03266	0.0420869	0.27812	TMEM196
ENSCAFG00000003184	11.1428	-1.39883	0.688302	-2.03229	0.0421244	0.27812	CEP68
ENSCAFG00000008352	46.756	0.659756	0.32448	2.03327	0.0420251	0.27812	PHF20
ENSCAFG00000017183	48.9218	0.627581	0.30925	2.02936	0.0424212	0.27975	HOOK2
ENSCAFG00000000184	7.54863	-1.5233	0.75241	-2.02455	0.0429131	0.280187	MOXD1
ENSCAFG00000000226	172.86	0.500272	0.24703	2.02514	0.0428529	0.280187	HBS1L
ENSCAFG00000006661	103.567	0.42671	0.210561	2.02654	0.0427093	0.280187	C2H5orf46
ENSCAFG00000012434	197.079	0.47668	0.235202	2.02668	0.0426953	0.280187	CTSF
ENSCAFG00000013920	14.9019	0.903188	0.445851	2.02576	0.042789	0.280187	ABL2
ENSCAFG00000017149	15.0734	0.901209	0.445196	2.0243	0.0429395	0.280187	IGDCC3
ENSCAFG00000018960	15.331	0.911843	0.450095	2.02589	0.0427763	0.280187	CORO6
ENSCAFG00000019231	12.6441	0.905766	0.447389	2.02456	0.0429126	0.280187	TFAP4
ENSCAFG00000020131	17.5905	1.15938	0.572139	2.0264	0.0427241	0.280187	FAM129B
ENSCAFG00000005069	25.6343	1.0741	0.530846	2.02338	0.0430339	0.280474	PTPRF
ENSCAFG00000005049	16.6331	-1.34837	0.66665	-2.0226	0.0431141	0.280669	CYP2S1
ENSCAFG00000010673	15.301	-1.0315	0.511273	-2.0175	0.0436431	0.282884	HECW2
ENSCAFG00000014351	9.75386	1.69376	0.839587	2.01737	0.0436571	0.282884	AGFG2
ENSCAFG00000017027	93.1451	-0.752789	0.373068	-2.01783	0.0436087	0.282884	SLIT3
ENSCAFG00000029478	340.227	0.504002	0.249695	2.01847	0.0435425	0.282884
ENSCAFG00000014253	15.7272	-1.09888	0.545279	-2.01526	0.0438769	0.283978	COMT
ENSCAFG00000015949	74.5367	-0.558291	0.277152	-2.01438	0.0439695	0.284248	ALOX15
ENSCAFG00000009352	106.403	0.37991	0.188838	2.01183	0.044238	0.285652	POC5
ENSCAFG00000005811	11.1874	-1.23476	0.614419	-2.00963	0.0444702	0.286199	FMNL2
ENSCAFG00000011817	12.4148	1.15068	0.572819	2.0088	0.0445584	0.286199	COL18A1
ENSCAFG00000015364	14.6872	-1.01974	0.507524	-2.00925	0.044511	0.286199	PPIL2
ENSCAFG00000016385	14.3775	-1.24379	0.619029	-2.00925	0.0445102	0.286199	ADGRE5
ENSCAFG00000016607	37.4393	-0.598835	0.298135	-2.0086	0.0445791	0.286199	MSN
ENSCAFG00000001596	11.6053	1.31056	0.652636	2.0081	0.0446328	0.286214	FOXP4
ENSCAFG00000012406	8.78715	-1.23449	0.615196	-2.00666	0.0447855	0.286519	ILKAP
ENSCAFG00000013483	14.603	-1.39291	0.694301	-2.00621	0.0448343	0.286519	TMEM120A
ENSCAFG00000030613	61.1127	-0.611788	0.304948	-2.00621	0.0448343	0.286519	MAP11
ENSCAFG00000005228	51.2475	-0.536824	0.267822	-2.00441	0.0450265	0.287418	ESYT2
ENSCAFG00000008415	17.4716	1.05286	0.525981	2.00171	0.0453163	0.288937	KBTBD4
ENSCAFG00000001671	194.969	0.403693	0.201847	1.99999	0.0455009	0.289782	MTAP
ENSCAFG00000005619	56.8681	0.604346	0.302351	1.99882	0.0456275	0.290257	ARHGEF17
ENSCAFG00000023647	9.26206	1.41286	0.707088	1.99813	0.0457023	0.290402	KRT19
ENSCAFG00000016746	13.3146	1.03723	0.519281	1.99744	0.0457769	0.290545	FAM155B
ENSCAFG00000011576	17.0251	-1.25868	0.631046	-1.9946	0.0460866	0.292179	ADNP
ENSCAFG00000003100	32.5843	0.749544	0.376495	1.99085	0.0464978	0.294451	MINDY4
ENSCAFG00000019843	36.0124	-0.698892	0.351257	-1.98969	0.0466249	0.294921	ANKRD11
ENSCAFG00000002072	12.7203	-1.05292	0.52986	-1.98717	0.0469036	0.296348	SPATA6L
ENSCAFG00000032562	24.5492	-0.944995	0.475787	-1.98617	0.0470143	0.296711	CFL2
ENSCAFG00000018883	12.2413	-1.04796	0.527787	-1.98558	0.0470799	0.296789	PIPOX
ENSCAFG00000002500	20.6172	0.869639	0.43819	1.98461	0.0471875	0.296925	SLC2A1
ENSCAFG00000006720	234.724	-0.403989	0.203628	-1.98395	0.047261	0.296925	AMOTL2
ENSCAFG00000015593	29.6878	0.657825	0.331563	1.98401	0.0472546	0.296925
ENSCAFG00000001343	26.5782	-1.17608	0.593454	-1.98176	0.0475065	0.297486	FKBP5
ENSCAFG00000002713	8.55268	1.54203	0.777775	1.98262	0.0474096	0.297486
ENSCAFG00000013143	46.5806	0.736952	0.371875	1.98172	0.0475103	0.297486	PCSK7
ENSCAFG00000009303	9.86674	1.39198	0.703951	1.97739	0.0479977	0.29845	FBXO21
ENSCAFG00000010630	8.4902	-1.23957	0.626976	-1.97707	0.048034	0.29845	COBLL1
ENSCAFG00000014599	24.3956	-0.763759	0.386091	-1.97818	0.0479079	0.29845	GOLIM4
ENSCAFG00000018478	9.63836	-1.34632	0.680709	-1.97783	0.0479484	0.29845	MYOM1
ENSCAFG00000019246	30.5996	-0.803408	0.405831	-1.97966	0.0477418	0.29845	NFIC
ENSCAFG00000020086	17.3123	-1.10076	0.556194	-1.97909	0.0478054	0.29845	CIZ1
ENSCAFG00000024936	10.847	-1.34135	0.678479	-1.977	0.0480412	0.29845	MTUS2
ENSCAFG00000031538	95.6576	-0.603374	0.305266	-1.97655	0.0480922	0.29845	INPP1
ENSCAFG00000020397	266.681	-0.367115	0.186002	-1.97372	0.0484134	0.300109	CDH16
ENSCAFG00000006531	413.262	-0.325114	0.164772	-1.97311	0.0484833	0.300209	LMOD3
ENSCAFG00000007620	17.5824	1.1927	0.604843	1.97192	0.0486189	0.300715	PREX2
ENSCAFG00000015246	21.3029	-0.970353	0.492574	-1.96996	0.0488427	0.301765	PLD1
ENSCAFG00000013852	39.8109	-0.84379	0.428509	-1.96913	0.0489382	0.30202	MATN2
ENSCAFG00000001941	20.9264	-1.007	0.512282	-1.96571	0.0493322	0.303445	TMEM63B
ENSCAFG00000007747	857.903	-0.406808	0.20688	-1.9664	0.0492523	0.303445	SLC10A7
ENSCAFG00000010888	10.4952	1.05455	0.53639	1.96602	0.0492965	0.303445	UPK1B
ENSCAFG00000012865	59.0655	0.654349	0.332984	1.96511	0.0494017	0.303538	MUC4
ENSCAFG00000018932	40.4285	-0.903326	0.460519	-1.96154	0.0498162	0.305748	FHL1
ENSCAFG00000007277	10.8194	1.04569	0.533363	1.96055	0.049931	0.306115	IL1RN
ENSCAFG00000010319	8.24999	1.41084	0.719903	1.95976	0.0500233	0.306237	TENT4A
ENSCAFG00000016158	20.2212	-0.829711	0.423442	-1.95945	0.0500606	0.306237	BCL2L13
ENSCAFG00000016034	97.2422	-0.481491	0.2461	-1.95648	0.0504086	0.308028	TNRC18
ENSCAFG00000010132	23.1251	-0.950083	0.48589	-1.95534	0.0505425	0.308171	APLP2
ENSCAFG00000032200	400.423	-0.542832	0.277594	-1.95549	0.0505253	0.308171
ENSCAFG00000030626	11.7407	-1.15414	0.590929	-1.9531	0.0508083	0.309454
ENSCAFG00000011197	45.9624	-0.666709	0.341717	-1.95106	0.0510501	0.310286	MMP14
ENSCAFG00000024872	71.96	0.484504	0.248335	1.95101	0.0510561	0.310286	EQTN
ENSCAFG00000009879	13.5822	-1.2524	0.643162	-1.94726	0.0515041	0.311834	BTRC
ENSCAFG00000017197	19.8378	-1.00796	0.517699	-1.947	0.0515345	0.311834	ATP8B2
ENSCAFG00000029440	64.078	0.575551	0.29551	1.94765	0.0514564	0.311834	ZNF688
ENSCAFG00000030419	56.8832	-0.526919	0.270496	-1.94797	0.0514185	0.311834
ENSCAFG00000020244	16.6144	-0.831818	0.427619	-1.94523	0.0517468	0.31278	CLCA4
ENSCAFG00000004948	34.8396	-0.711783	0.366015	-1.94468	0.0518132	0.312842	DLEC1
ENSCAFG00000020160	9.47461	1.32691	0.682562	1.94402	0.0518935	0.312988	VAC14
ENSCAFG00000006331	9.21287	1.46583	0.754576	1.94259	0.0520657	0.313011	VEZT
ENSCAFG00000019224	21.2243	0.985283	0.507152	1.94278	0.0520432	0.313011	VASN
ENSCAFG00000030746	20715	0.32402	0.166739	1.94328	0.0519823	0.313011
ENSCAFG00000000078	16.0153	-1.18246	0.609325	-1.94061	0.0523059	0.313442	DGKA
ENSCAFG00000004496	140.811	-0.439001	0.226178	-1.94095	0.0522643	0.313442	MRC1
ENSCAFG00000016889	12.4948	1.1742	0.605049	1.94068	0.0522976	0.313442	ARHGEF2
ENSCAFG00000010948	21.9797	0.804546	0.415236	1.93756	0.0526767	0.314987	PREX1
ENSCAFG00000015482	11.4193	1.03529	0.53422	1.93794	0.0526305	0.314987	TOP3B
ENSCAFG00000025297	59.7961	-0.753375	0.389608	-1.93367	0.0531534	0.317498
ENSCAFG00000013035	37.7697	-0.558172	0.288756	-1.93302	0.0532336	0.317637
ENSCAFG00000001841	5.95488	1.57315	0.81405	1.9325	0.0532978	0.31768	SLC25A40
ENSCAFG00000000582	21.8461	-1.11931	0.579562	-1.93131	0.0534444	0.318083	GRAMD2B
ENSCAFG00000002112	614.028	0.284246	0.14725	1.93036	0.0535625	0.318083	TGFBRAP1
ENSCAFG00000005617	214.035	-0.448735	0.232548	-1.92965	0.0536504	0.318083	ARL8B
ENSCAFG00000009533	12.5525	1.25273	0.649081	1.93001	0.0536056	0.318083	SSR1
ENSCAFG00000032618	7.73939	1.28265	0.664671	1.92975	0.053638	0.318083
ENSCAFG00000032106	14.2218	-0.920617	0.477466	-1.92813	0.0538391	0.318862	FAM180B
ENSCAFG00000001106	40.7513	0.664544	0.345087	1.92573	0.0541384	0.319775	LAMA2
ENSCAFG00000012112	65.3467	-0.432779	0.22476	-1.92551	0.0541651	0.319775	ACE2
ENSCAFG00000017119	34.5755	-0.865637	0.449489	-1.92582	0.0541263	0.319775	DCST2
ENSCAFG00000014548	195.634	-0.914089	0.47487	-1.92492	0.0542388	0.319833	FBN1
ENSCAFG00000030024	15.4423	1.09735	0.570197	1.92452	0.0542896	0.319833
ENSCAFG00000016863	234.46	-0.371098	0.192903	-1.92376	0.0543846	0.319908	LMNA
ENSCAFG00000019076	491.95	-0.485845	0.252584	-1.9235	0.0544171	0.319908	CTIF
ENSCAFG00000032176	25.252	-0.980594	0.510014	-1.92268	0.0545204	0.320178
ENSCAFG00000004137	14.1478	-1.1408	0.594348	-1.91942	0.0549318	0.322255	AMOTL1
ENSCAFG00000004486	21.8211	-0.939436	0.489643	-1.91861	0.0550334	0.322445	PICALM
ENSCAFG00000016547	8.31033	1.37283	0.71584	1.91779	0.0551376	0.322445	UIMC1
ENSCAFG00000030155	28.6184	0.558236	0.291016	1.91823	0.0550815	0.322445	PPM1E
ENSCAFG00000020125	15.0231	-0.876334	0.457196	-1.91676	0.0552689	0.322714	STXBP1
ENSCAFG00000023924	15.4234	-1.08441	0.565823	-1.91652	0.0552993	0.322714	CD151
ENSCAFG00000003023	7.88163	1.21639	0.634856	1.91601	0.0553642	0.322756	CHN2
ENSCAFG00000002058	13.7413	1.01623	0.530547	1.91544	0.0554365	0.32284	TESK1
ENSCAFG00000029312	1161.74	-0.346248	0.18113	-1.91159	0.0559282	0.325363	ZNF582
ENSCAFG00000005608	12.7443	1.25119	0.655115	1.90987	0.0561493	0.32631	EDEM1
ENSCAFG00000015509	71.8379	-0.505785	0.265004	-1.90859	0.0563146	0.326916	STAT5B
ENSCAFG00000020225	15.9946	1.38379	0.725319	1.90783	0.0564127	0.326916	NEK6
ENSCAFG00000024834	12.1236	1.25615	0.658462	1.9077	0.0564294	0.326916
ENSCAFG00000018191	110.571	-0.439846	0.230714	-1.90646	0.0565905	0.327509	RMC1
ENSCAFG00000000334	9.156	-1.40948	0.739818	-1.90517	0.0567584	0.327514	ADAMTS2
ENSCAFG00000015039	25.8364	0.876353	0.460004	1.9051	0.0567675	0.327514	UVSSA
ENSCAFG00000032384	147.121	-0.319556	0.167716	-1.90534	0.0567357	0.327514	IL17B
ENSCAFG00000008946	36.9313	-0.893086	0.469175	-1.90352	0.0569723	0.327679	GLT8D1
ENSCAFG00000012095	12.1868	1.02865	0.540145	1.9044	0.0568586	0.327679	AHDC1
ENSCAFG00000015737	11.505	-1.03385	0.543013	-1.90392	0.0569208	0.327679	ANXA11
ENSCAFG00000007765	276.527	-0.336079	0.176705	-1.90192	0.057181	0.328313	TTC29
ENSCAFG00000008728	41.5116	0.772942	0.406513	1.90139	0.0572503	0.328313	TET3
ENSCAFG00000017529	192.432	0.338672	0.178166	1.90088	0.0573179	0.328313	SYTL4
ENSCAFG00000031182	17.4211	-0.927005	0.487572	-1.90127	0.057267	0.328313	MRPL14
ENSCAFG00000010061	47.5948	0.548082	0.288619	1.89898	0.0575676	0.329405	ABCC11
ENSCAFG00000005633	35.7569	-0.593123	0.312553	-1.89767	0.0577398	0.330052	FCHSD2
ENSCAFG00000028549	23.7189	-0.653088	0.344653	-1.89491	0.0581039	0.331793
ENSCAFG00000015105	5.49505	1.65512	0.874931	1.89171	0.0585291	0.333198	BIRC3
ENSCAFG00000015963	18.3484	-0.947949	0.500998	-1.89212	0.0584747	0.333198	FADS3
ENSCAFG00000030838	13.5883	-1.08139	0.571472	-1.89229	0.058453	0.333198	PTGES
ENSCAFG00000015688	50.9795	0.600608	0.3179	1.8893	0.0588514	0.334691	ZBTB49
ENSCAFG00000008659	173.163	-0.342413	0.181505	-1.88652	0.059225	0.336473	SAMHD1
ENSCAFG00000010499	30.0239	-0.785154	0.416353	-1.88579	0.0593232	0.336688	CDON
ENSCAFG00000016360	156.059	0.578766	0.307324	1.88325	0.0596671	0.33696	NVL
ENSCAFG00000017532	17.394	0.95952	0.509423	1.88354	0.0596266	0.33696	2019-09-04
ENSCAFG00000017895	28.9598	-0.808732	0.429445	-1.8832	0.0596732	0.33696	ZNF396
ENSCAFG00000031613	21.3513	0.795606	0.422345	1.88378	0.0595941	0.33696	ITPA
ENSCAFG00000031861	8.46099	1.18065	0.626418	1.88476	0.0594626	0.33696	MZF1
ENSCAFG00000008566	12.9269	0.982846	0.522407	1.88138	0.0599202	0.337385	GUCY1B1
ENSCAFG00000015349	27.9382	0.824862	0.438436	1.88137	0.0599211	0.337385	FNDC3B
ENSCAFG00000029906	23.1258	-0.742388	0.394613	-1.88131	0.0599298	0.337385	HIKESHI
ENSCAFG00000008198	10.1835	-1.1908	0.633493	-1.87973	0.0601445	0.338252	KIF13B
ENSCAFG00000002049	11.733	-1.29308	0.688866	-1.87711	0.060503	0.339926	RUSC2
ENSCAFG00000001718	38.0084	0.781205	0.41643	1.87596	0.0606611	0.340471	LRRC4
ENSCAFG00000023898	36.3076	-0.640314	0.341579	-1.87457	0.0608518	0.341198	MAP7D1
ENSCAFG00000000590	409.706	0.338612	0.180695	1.87395	0.060938	0.341338	PHAX
ENSCAFG00000003370	11.2588	-0.975537	0.521101	-1.87207	0.0611969	0.342101	ASAP2
ENSCAFG00000015744	12.5084	1.43827	0.768255	1.87213	0.0611893	0.342101	GRIPAP1
ENSCAFG00000018685	20.9498	-1.03125	0.551324	-1.8705	0.061415	0.342977	CPLANE1
ENSCAFG00000012700	66.8823	-0.497215	0.265955	-1.86954	0.0615471	0.343154	BUB3
ENSCAFG00000017729	11.9783	-1.0754	0.575268	-1.86938	0.0615696	0.343154	ATG2B
ENSCAFG00000010478	18.59	-0.853264	0.456891	-1.86755	0.0618255	0.344236	CTTN
ENSCAFG00000008678	9.53165	-1.04566	0.560131	-1.86681	0.0619286	0.344466	CCNI
ENSCAFG00000016428	23.4484	-1.09485	0.58761	-1.86322	0.0624312	0.346322	ARG2
ENSCAFG00000020247	17.5787	1.13141	0.607273	1.8631	0.0624485	0.346322	WWP2
ENSCAFG00000024792	553.604	0.275785	0.147989	1.86355	0.0623852	0.346322
ENSCAFG00000011206	11.1014	-1.19319	0.641074	-1.86124	0.062711	0.347432	NHLRC2
ENSCAFG00000005435	16.4984	0.812932	0.43725	1.85919	0.0629998	0.348687	METTL17
ENSCAFG00000028690	53.1613	0.599526	0.322554	1.85869	0.0630718	0.348739
ENSCAFG00000005779	12.0733	1.27217	0.685285	1.8564	0.0633962	0.348804	PPP1R12A
ENSCAFG00000006849	10.8487	1.03244	0.556146	1.85642	0.0633934	0.348804	TMEM132C
ENSCAFG00000013597	79.6628	-0.464386	0.250134	-1.85655	0.0633756	0.348804	ST7L
ENSCAFG00000018174	261.509	0.533389	0.287241	1.85694	0.0633201	0.348804	RPS15A
ENSCAFG00000031543	136.746	0.430895	0.231993	1.85736	0.0632594	0.348804
ENSCAFG00000002868	23.9683	-0.930827	0.501805	-1.85496	0.0636025	0.34925	PTPN3
ENSCAFG00000009006	191.088	-0.565971	0.305062	-1.85527	0.0635582	0.34925	GFM1
ENSCAFG00000009483	9.53303	-1.06515	0.57452	-1.85398	0.0637415	0.349326	FARS2
ENSCAFG00000014742	30.2403	-0.81326	0.438616	-1.85415	0.0637174	0.349326	FKBP8
ENSCAFG00000017406	9.72831	1.39836	0.755406	1.85114	0.0641492	0.351215	CHM
ENSCAFG00000020305	113.883	0.517489	0.279972	1.84836	0.0645501	0.353064	CDH1
ENSCAFG00000005022	6.70722	1.41365	0.765489	1.84673	0.0647863	0.353662	TAF3
ENSCAFG00000030211	21.6872	-1.05857	0.573185	-1.84683	0.0647721	0.353662	SDC4
ENSCAFG00000000760	34.7271	-0.627276	0.339998	-1.84494	0.065046	0.354733	MAP3K4
ENSCAFG00000013267	21.1789	0.782343	0.424314	1.84379	0.0652143	0.355303	EBF3
ENSCAFG00000001635	23.6638	0.800264	0.434307	1.84262	0.0653841	0.355789	MLLT3
ENSCAFG00000031894	18.5115	-0.945384	0.513154	-1.8423	0.0654311	0.355789	TENT5A
ENSCAFG00000012504	57.2505	-0.662162	0.359669	-1.84103	0.0656171	0.356107	ACTN3
ENSCAFG00000020345	73.5461	-0.816752	0.443584	-1.84126	0.0655839	0.356107	PTGFR
ENSCAFG00000017948	32.1545	0.866668	0.471163	1.83942	0.0658528	0.356692	PPP2R5C
ENSCAFG00000032583	341.152	-0.286397	0.155686	-1.83958	0.0658293	0.356692	METTL7A
ENSCAFG00000001903	10.1794	-1.08893	0.59282	-1.83686	0.0662309	0.358392	ATP10D
ENSCAFG00000001254	283.843	-0.479918	0.26205	-1.8314	0.0670415	0.359323	EGR1
ENSCAFG00000004745	146.843	0.454091	0.247779	1.83265	0.0668553	0.359323	RPS8
ENSCAFG00000007024	25.4127	0.848272	0.462553	1.83389	0.0666703	0.359323	DMKN
ENSCAFG00000007778	7.50768	1.24492	0.679158	1.83304	0.0667969	0.359323	BIN2
ENSCAFG00000011186	74.9747	-0.546178	0.298141	-1.83194	0.0669602	0.359323	DCLRE1A
ENSCAFG00000012156	11.8169	0.941304	0.512917	1.8352	0.0664761	0.359323	ARSJ
ENSCAFG00000017120	21.7706	1.29207	0.705383	1.83173	0.066991	0.359323	CACNA1G
ENSCAFG00000018999	84.9161	0.417293	0.22786	1.83136	0.067047	0.359323	TTC22
ENSCAFG00000019552	9.87374	1.20448	0.657173	1.83282	0.0668288	0.359323	ARHGAP45
ENSCAFG00000032060	68.603	0.427544	0.233313	1.83249	0.0668778	0.359323	RAB11B
ENSCAFG00000030080	19.7113	-1.13815	0.621969	-1.82991	0.0672635	0.360137	CD302
ENSCAFG00000004148	53.6918	-0.517627	0.283187	-1.82787	0.0675695	0.361116	RPN1
ENSCAFG00000029848	65.9937	0.520999	0.285038	1.82782	0.0675758	0.361116	TGIF2-RAB5IF
ENSCAFG00000019705	160.997	0.444817	0.243492	1.82683	0.067726	0.361573	QSOX2
ENSCAFG00000030454	8.87298	1.43353	0.785355	1.82533	0.0679519	0.362432	MBLAC2
ENSCAFG00000004264	9.4817	1.16875	0.640561	1.82457	0.0680663	0.362695	ENKUR
ENSCAFG00000009490	11.5876	0.947083	0.519453	1.82323	0.0682682	0.362732	KLHL8
ENSCAFG00000016812	27.7167	0.753149	0.412995	1.82363	0.0682083	0.362732	SP2
ENSCAFG00000032648	60.1277	0.543004	0.297744	1.82373	0.0681928	0.362732	PPP1R2
ENSCAFG00000018773	55.6947	1.19152	0.654307	1.82105	0.0685999	0.36414
ENSCAFG00000020062	11.7592	-0.972524	0.53417	-1.82063	0.0686637	0.36414	DPYD
ENSCAFG00000000441	9.43019	0.926442	0.509125	1.81968	0.0688085	0.364561	CNOT2
ENSCAFG00000016484	60.5985	0.561504	0.308717	1.81883	0.0689374	0.364897	ARHGEF11
ENSCAFG00000029215	242.489	-0.304418	0.167485	-1.81758	0.0691283	0.365561	TXNDC12
ENSCAFG00000013062	25.3424	-0.937187	0.516349	-1.81503	0.0695199	0.366936	DOCK1
ENSCAFG00000017303	14.1515	0.78539	0.432683	1.81516	0.0694986	0.366936	CD19
ENSCAFG00000004759	17.9129	0.778658	0.429231	1.81408	0.0696659	0.367359	CLASP1
ENSCAFG00000019870	40.8673	-0.807844	0.445671	-1.81265	0.0698863	0.368173	PIEZO1
ENSCAFG00000008656	17.6117	1.14342	0.631679	1.81012	0.0702766	0.369532	MADD
ENSCAFG00000012326	8.97084	1.42658	0.788107	1.81014	0.0702739	0.369532	MINDY1
ENSCAFG00000032487	46.4942	-0.578164	0.319586	-1.8091	0.0704349	0.370015	GINM1
ENSCAFG00000017402	23.6631	-0.859972	0.475616	-1.80812	0.0705876	0.370284	CRTC2
ENSCAFG00000019812	7.95108	-1.18058	0.653002	-1.80792	0.0706187	0.370284	GSTM4
ENSCAFG00000006255	11.7095	1.00846	0.559217	1.80333	0.0713357	0.373342	NBEA
ENSCAFG00000006918	24.429	-1.05147	0.583027	-1.80347	0.0713148	0.373342	MAP3K12
ENSCAFG00000005702	9.58182	1.10557	0.61452	1.79909	0.0720048	0.375477	TOP2B
ENSCAFG00000008588	17.2761	0.693176	0.385049	1.80023	0.0718248	0.375477	CNGB1
ENSCAFG00000014413	13.8288	1.14218	0.634885	1.79904	0.0720131	0.375477	SPOCK2
ENSCAFG00000029257	13.4246	0.854227	0.47472	1.79943	0.0719499	0.375477
ENSCAFG00000013836	17.4246	1.16918	0.65064	1.79697	0.07234	0.376143	KANSL1L
ENSCAFG00000016111	19.0402	-0.877131	0.488236	-1.79653	0.0724104	0.376143	FOXK1
ENSCAFG00000017714	26.9774	-1.61191	0.897023	-1.79695	0.0723434	0.376143	SYNE3
ENSCAFG00000030270	31.7905	-0.772378	0.429675	-1.79759	0.0722423	0.376143
ENSCAFG00000017009	39.0844	-0.511307	0.284689	-1.79602	0.0724917	0.376215	NFIX
ENSCAFG00000030537	278.489	-0.326383	0.181771	-1.79558	0.0725616	0.376228	HSPB8
ENSCAFG00000011549	11.8479	-0.964128	0.5372	-1.79473	0.0726971	0.376581	ELOVL6
ENSCAFG00000016098	74.2745	-0.549459	0.306687	-1.7916	0.0731977	0.378822
ENSCAFG00000003458	11.3614	1.21945	0.680864	1.79104	0.073287	0.378932	MMS22L
ENSCAFG00000000530	9.22594	-1.14802	0.641284	-1.79018	0.0734245	0.379124	SNX2
ENSCAFG00000012430	97.3918	-0.529138	0.295614	-1.78996	0.0734599	0.379124	BCL9L
ENSCAFG00000000215	36.5465	-0.781626	0.437027	-1.7885	0.0736946	0.379984
ENSCAFG00000016293	10.4526	1.47744	0.827056	1.78639	0.0740367	0.381043	FAM193B
ENSCAFG00000029158	29.1082	-0.911785	0.510315	-1.78671	0.0739841	0.381043	ZNF385A
ENSCAFG00000003824	9.49989	-1.27143	0.713164	-1.7828	0.0746181	0.382975	MICAL1
ENSCAFG00000005187	19.2801	0.798379	0.447766	1.78303	0.0745819	0.382975	EDNRB
ENSCAFG00000006236	83.64	0.420115	0.235609	1.7831	0.0745703	0.382975	DELE1
ENSCAFG00000018638	11.7691	1.13077	0.634421	1.78237	0.074689	0.382987	KSR1
ENSCAFG00000002214	14.7259	1.32748	0.745027	1.78178	0.0747843	0.383124	TRAM2
ENSCAFG00000005717	16.6534	0.994458	0.558411	1.78087	0.0749333	0.383535
ENSCAFG00000031079	64.7267	-0.49748	0.279505	-1.77986	0.075099	0.384031	ZFP36L2
ENSCAFG00000003305	139.3	-0.36262	0.20386	-1.77877	0.0752778	0.384241	NFU1
ENSCAFG00000005498	24.798	0.819784	0.460836	1.7789	0.0752554	0.384241	PCSK2
ENSCAFG00000017952	9.56262	1.40653	0.791294	1.77751	0.0754849	0.384946	ACSM3
ENSCAFG00000001422	8.76874	-1.69222	0.952354	-1.77688	0.0755884	0.384993
ENSCAFG00000028529	36.0483	0.637743	0.359034	1.77627	0.0756877	0.384993	OLIG2
ENSCAFG00000028748	180.788	-0.580302	0.326788	-1.77577	0.0757702	0.384993
ENSCAFG00000028817	6.66392	-1.40931	0.793606	-1.77583	0.0757611	0.384993	CFD
ENSCAFG00000015746	32.5641	1.06425	0.599458	1.77535	0.0758409	0.385001	KDELR2
ENSCAFG00000000661	35.8142	-0.648708	0.365644	-1.77415	0.0760385	0.385343	EZR
ENSCAFG00000007581	15.9326	0.834314	0.470274	1.7741	0.0760464	0.385343	PATL1
ENSCAFG00000015314	67.6018	-0.493103	0.2781	-1.77311	0.07621	0.385822	UBR4
ENSCAFG00000009547	13.3149	-1.0828	0.611092	-1.77191	0.0764089	0.386478	PNPLA2
ENSCAFG00000030938	78.7552	-1.66227	0.938422	-1.77134	0.076504	0.386609
ENSCAFG00000020146	15.368	-0.879977	0.497376	-1.76924	0.0768544	0.388028	TMED5
ENSCAFG00000005480	46.816	-0.507095	0.286839	-1.76787	0.0770824	0.388827	DNAJC3
ENSCAFG00000013400	12.1762	1.11258	0.630125	1.76566	0.0774535	0.390346	BUD13
ENSCAFG00000004617	18.2105	0.766352	0.435017	1.76166	0.0781269	0.390565	APOE
ENSCAFG00000009760	12.496	1.14092	0.646807	1.76392	0.0777452	0.390565	LZTS2
ENSCAFG00000010330	30.9866	-0.749324	0.424907	-1.7635	0.0778159	0.390565	TMEM183A
ENSCAFG00000014776	31.9867	0.846497	0.47979	1.76431	0.0776804	0.390565	WNK4
ENSCAFG00000015345	13.1481	0.827752	0.469585	1.76273	0.0779462	0.390565	CC2D2A
ENSCAFG00000015613	9.59056	1.28595	0.729915	1.76178	0.0781068	0.390565	POGK
ENSCAFG00000015726	45.0966	-0.891226	0.505836	-1.76189	0.0780885	0.390565	KMO
ENSCAFG00000020189	12.4909	0.953379	0.540898	1.76258	0.0779706	0.390565	PHLPP2
ENSCAFG00000032677	25.7332	-0.748625	0.424246	-1.7646	0.0776304	0.390565
ENSCAFG00000018804	148.727	0.353287	0.200624	1.76094	0.078249	0.390585	USP1
ENSCAFG00000032253	29.9356	0.577486	0.327967	1.76081	0.0782711	0.390585
ENSCAFG00000010511	165.128	0.419233	0.238167	1.76025	0.0783659	0.390709	OASL
ENSCAFG00000015698	8.59992	-1.12266	0.638316	-1.75879	0.0786135	0.391593	ZCCHC24
ENSCAFG00000007030	11.1031	1.1437	0.650923	1.75704	0.0789102	0.392666	ESPL1
ENSCAFG00000007398	12.1436	1.17855	0.671049	1.75628	0.0790401	0.392666
ENSCAFG00000010893	107.232	0.499499	0.284356	1.7566	0.0789866	0.392666
ENSCAFG00000002133	15.1504	1.29845	0.740407	1.75369	0.0794831	0.392769
ENSCAFG00000007042	29.3274	0.641372	0.365532	1.75463	0.0793229	0.392769	DNAH10
ENSCAFG00000010222	40.8132	0.995413	0.567115	1.75522	0.0792213	0.392769	BARX2
ENSCAFG00000013874	14.2324	0.976128	0.556559	1.75386	0.079454	0.392769	CXCR6
ENSCAFG00000019908	105.172	-0.467752	0.266644	-1.75422	0.0793926	0.392769	PRRC2B
ENSCAFG00000030573	82.532	-0.384849	0.21922	-1.75554	0.0791676	0.392769	NNMT
ENSCAFG00000005677	17.0843	0.806656	0.460224	1.75275	0.0796451	0.392874	ARAP1
ENSCAFG00000014256	111.275	-0.354306	0.202125	-1.7529	0.0796188	0.392874
ENSCAFG00000009365	56.4143	0.487491	0.278276	1.75183	0.0798038	0.393309	SPINT1
ENSCAFG00000010846	8.20352	-1.38412	0.79038	-1.75121	0.0799101	0.393485	PFKL
ENSCAFG00000002278	7.47188	-1.29842	0.741917	-1.75009	0.0801024	0.393657	EIF5B
ENSCAFG00000006456	59.3142	-0.773416	0.442027	-1.74971	0.0801691	0.393657
ENSCAFG00000018351	9.82184	1.07859	0.61656	1.74937	0.0802273	0.393657	ENOSF1
ENSCAFG00000031784	219.817	0.328644	0.187791	1.75005	0.080109	0.393657	ZNF773
ENSCAFG00000009067	26.0232	-0.973539	0.556936	-1.74803	0.0804593	0.394448	ZNF638
ENSCAFG00000000103	18.7828	0.990859	0.567804	1.74507	0.0809722	0.396615	ZNF532
ENSCAFG00000002365	26.1059	-0.631702	0.362498	-1.74264	0.0813973	0.397332	TMEM131
ENSCAFG00000002445	15.9048	0.814623	0.468107	1.74025	0.0818152	0.397332	NCBP1
ENSCAFG00000003549	20.1736	0.937171	0.538147	1.74148	0.0816	0.397332	ROCK2
ENSCAFG00000005965	25.1268	-0.848168	0.487095	-1.74128	0.0816346	0.397332	FOXO1
ENSCAFG00000006241	7.34354	1.33619	0.766292	1.74371	0.0812097	0.397332	RNF14
ENSCAFG00000014863	14.9622	-1.04877	0.60187	-1.74251	0.0814189	0.397332	RBM10
ENSCAFG00000017055	75.9846	1.22615	0.704472	1.74052	0.0817676	0.397332	KRTCAP2
ENSCAFG00000018024	132.738	0.434386	0.24953	1.74082	0.0817156	0.397332	TRAPPC8
ENSCAFG00000018691	27.0002	-0.829356	0.476709	-1.73976	0.081902	0.397332	ANKRD12
ENSCAFG00000028858	23.6216	0.768693	0.441438	1.74134	0.0816242	0.397332	FHL5
ENSCAFG00000030180	455.561	-0.315236	0.181188	-1.73982	0.08189	0.397332	IL18
ENSCAFG00000016314	10.0392	1.00712	0.579179	1.73888	0.0820554	0.397597
ENSCAFG00000018810	49.7828	-0.621941	0.357718	-1.73863	0.0820994	0.397597	MRTFB
ENSCAFG00000017357	9.30946	-0.923816	0.531751	-1.73731	0.0823323	0.39838	ADAM19
ENSCAFG00000016200	27.5162	0.848787	0.48882	1.7364	0.0824933	0.398813	TCF12
ENSCAFG00000004272	10.5276	1.22602	0.706485	1.73538	0.0826734	0.399065	RAD54L
ENSCAFG00000009334	36.1167	0.786355	0.453364	1.73449	0.0828315	0.399065	OLFML3
ENSCAFG00000015767	18.5752	0.809902	0.466922	1.73455	0.0828199	0.399065	GANAB
ENSCAFG00000032276	161382	-0.37074	0.213708	-1.7348	0.0827769	0.399065
ENSCAFG00000007563	25.694	0.71597	0.41298	1.73367	0.0829769	0.399076	ANKRD37
ENSCAFG00000010853	24.8595	0.682699	0.393766	1.73377	0.0829591	0.399076	FBLN5
ENSCAFG00000000058	8.44806	-1.3598	0.784681	-1.73293	0.0831074	0.399359	SERPINB8
ENSCAFG00000003657	11.4813	0.812293	0.469846	1.72885	0.0838365	0.399653	NBAS
ENSCAFG00000003737	17.1486	-0.980315	0.566585	-1.73022	0.0835916	0.399653	PARD3
ENSCAFG00000004140	81.8787	0.548517	0.317013	1.73027	0.0835828	0.399653	SLC8A2
ENSCAFG00000004860	7.79078	1.14579	0.661602	1.73184	0.0833026	0.399653	RECQL5
ENSCAFG00000011037	15.1617	0.959566	0.554623	1.73012	0.0836084	0.399653	NCL
ENSCAFG00000017701	25.7725	0.660536	0.382127	1.72858	0.0838849	0.399653	DICER1
ENSCAFG00000017965	8.2502	1.29426	0.748405	1.72936	0.083744	0.399653	OLFM2
ENSCAFG00000018442	24.6379	-0.654678	0.378732	-1.72861	0.0838798	0.399653	LPIN2
ENSCAFG00000024955	29.6752	0.708704	0.409518	1.73058	0.0835262	0.399653	CFL1
ENSCAFG00000030210	88.779	0.461869	0.267067	1.72941	0.0837359	0.399653
ENSCAFG00000008753	54.0119	-0.430689	0.249363	-1.72716	0.0841393	0.400523	DPYSL2
ENSCAFG00000001346	12.412	1.19003	0.690026	1.72462	0.0845967	0.401331	RPL3
ENSCAFG00000003888	7.38154	-1.39674	0.809345	-1.72576	0.0843899	0.401331	TTC39A
ENSCAFG00000013140	16.3358	-1.08166	0.627139	-1.72476	0.0845711	0.401331	MAP3K20
ENSCAFG00000018942	157.979	0.375236	0.217539	1.72491	0.0845433	0.401331	PLIN3
ENSCAFG00000013516	655.67	-0.457356	0.265268	-1.72413	0.0846843	0.401405	BROX
ENSCAFG00000002898	19.9663	-0.943294	0.5473	-1.72354	0.0847905	0.401567	DOP1A
ENSCAFG00000030521	49.4764	0.629112	0.3655	1.72124	0.0852078	0.403201	RPS19BP1
ENSCAFG00000030616	46.8845	-0.765267	0.44478	-1.72055	0.0853324	0.403449
ENSCAFG00000002489	15.2587	0.998634	0.580821	1.71935	0.0855507	0.403797	PLEKHH2
ENSCAFG00000030662	41.1436	-0.837476	0.486986	-1.71971	0.0854847	0.403797
ENSCAFG00000001917	43.6106	0.596528	0.347039	1.71891	0.0856316	0.403837	CNGA1
ENSCAFG00000011992	10.1312	1.18775	0.691394	1.71791	0.0858128	0.404008	WDR6
ENSCAFG00000012903	11.6043	1.29592	0.754278	1.7181	0.0857787	0.404008	RUNX3
ENSCAFG00000010730	266.044	0.256403	0.149382	1.71643	0.0860838	0.404702	NFKB1
ENSCAFG00000011618	52.9806	0.447953	0.260998	1.71631	0.0861052	0.404702	RAD9A
ENSCAFG00000016650	13.0489	-1.22211	0.712558	-1.7151	0.0863262	0.405399
ENSCAFG00000009586	15.4549	-1.00928	0.588852	-1.71398	0.0865327	0.405875	CHID1
ENSCAFG00000020006	8.39432	-1.53677	0.896852	-1.71351	0.0866184	0.405875	BCO1
ENSCAFG00000030354	125.709	-0.355762	0.20764	-1.71336	0.0866458	0.405875
ENSCAFG00000008185	344.574	-0.471273	0.275362	-1.71147	0.086995	0.406487	ARFIP1
ENSCAFG00000030262	11.9443	0.952753	0.556647	1.71159	0.0869719	0.406487	BAMBI
ENSCAFG00000032222	13.0414	0.967793	0.565399	1.7117	0.0869521	0.406487	DLA-12
ENSCAFG00000032299	14.5077	0.935408	0.547009	1.71004	0.0872582	0.407375
ENSCAFG00000003367	37.7256	-0.610931	0.357566	-1.70858	0.0875283	0.408295	TNFSF8
ENSCAFG00000007672	7.04745	1.1309	0.662253	1.70765	0.0877015	0.408437	CHD1
ENSCAFG00000019901	28.2392	-0.916997	0.537	-1.70763	0.0877052	0.408437	SLC7A5
ENSCAFG00000005655	5.92228	1.48182	0.867979	1.70721	0.0877826	0.408456	ATG16L2
ENSCAFG00000001792	14.3601	0.843256	0.494283	1.70602	0.0880045	0.409148	LIMCH1
ENSCAFG00000005670	20.0713	-0.684097	0.40128	-1.70479	0.0882341	0.409532	RIF1
ENSCAFG00000024373	6.94772	-1.27346	0.746972	-1.70483	0.0882253	0.409532	RPP38
ENSCAFG00000019138	10.0526	1.06407	0.624313	1.70439	0.088309	0.40954	MAP2K2
ENSCAFG00000004397	26.9697	-0.777434	0.456556	-1.70282	0.088601	0.410107	YME1L1
ENSCAFG00000005407	19.2245	0.776804	0.456095	1.70316	0.0885378	0.410107	HOOK3
ENSCAFG00000028910	120.436	0.288713	0.169577	1.70255	0.088652	0.410107
ENSCAFG00000000957	32.8798	0.941566	0.553697	1.70051	0.0890354	0.41154	SNTB1
ENSCAFG00000032282	33.1559	-0.590782	0.34757	-1.69975	0.0891782	0.411859	ZNF420
ENSCAFG00000017871	29.0143	0.81564	0.480311	1.69815	0.0894793	0.412316	FAT2
ENSCAFG00000028705	11.2352	-1.0274	0.605028	-1.69811	0.0894873	0.412316	DHDDS
ENSCAFG00000029621	27.4058	-0.639951	0.376875	-1.69805	0.089499	0.412316	ACER2
ENSCAFG00000004217	30.5955	-0.587215	0.346066	-1.69683	0.0897293	0.413036	ATPAF1
ENSCAFG00000004365	32.9995	-0.58785	0.346777	-1.69518	0.0900412	0.413558	ABI1
ENSCAFG00000011781	16.5909	-1.01138	0.5972	-1.69353	0.0903542	0.413558	GPER1
ENSCAFG00000012100	11.1013	0.971775	0.574224	1.69233	0.0905839	0.413558	CBL
ENSCAFG00000012126	15.5146	0.731639	0.432181	1.6929	0.0904749	0.413558	HYOU1
ENSCAFG00000013517	17.9997	0.922058	0.543906	1.69525	0.0900273	0.413558	NBEAL2
ENSCAFG00000014597	123.097	0.470386	0.277781	1.69337	0.0903853	0.413558	ITGAV
ENSCAFG00000014837	106.915	-0.440262	0.259838	-1.69437	0.0901946	0.413558	COL5A2
ENSCAFG00000016376	20.5364	0.645562	0.381174	1.69362	0.0903381	0.413558	DHRS3
ENSCAFG00000028879	568.722	-0.257387	0.151919	-1.69424	0.0902206	0.413558	CAVIN1
ENSCAFG00000031576	11.7652	1.01242	0.598227	1.69236	0.0905773	0.413558	PARD6A
ENSCAFG00000003617	9.97185	0.932323	0.551089	1.69178	0.0906873	0.413691	AMPH
ENSCAFG00000007592	11.0097	-1.13373	0.670352	-1.69125	0.0907893	0.413818	TSHZ3
ENSCAFG00000008625	13.4023	2.05949	1.21839	1.69034	0.0909632	0.414272	TMCO5A
ENSCAFG00000008279	8.82418	1.13919	0.67417	1.68977	0.0910715	0.414427	PTPRJ
ENSCAFG00000007450	6.70232	1.85643	1.09892	1.68933	0.0911565	0.414476	RMND5A
ENSCAFG00000016961	8.92335	1.36255	0.807421	1.68754	0.0915004	0.415701	LCP2
ENSCAFG00000000072	130.991	-0.479928	0.284601	-1.68632	0.091734	0.416085
ENSCAFG00000008391	32.1517	0.694259	0.411662	1.68648	0.0917039	0.416085	HEY1
ENSCAFG00000005815	9.4603	-1.19594	0.710304	-1.6837	0.0922404	0.417702	EFHB
ENSCAFG00000023602	85.7445	-0.443252	0.263225	-1.68392	0.0921962	0.417702
ENSCAFG00000014843	84.378	-0.41248	0.245147	-1.68258	0.0924559	0.418339	FERMT2
ENSCAFG00000029202	34.7529	-0.49592	0.294843	-1.68198	0.0925721	0.418429	ZNF354C
ENSCAFG00000031330	31.5163	-0.777599	0.462387	-1.68171	0.0926258	0.418429	HOPX
ENSCAFG00000029853	223.662	0.320779	0.191159	1.67807	0.0933332	0.421283	CDKN1A
ENSCAFG00000003086	68.4052	0.507969	0.302916	1.67693	0.0935566	0.421501	GARS
ENSCAFG00000015483	157.1	0.381148	0.227285	1.67696	0.09355	0.421501	TBC1D25
ENSCAFG00000019891	13.4678	-0.955676	0.569987	-1.67666	0.0936081	0.421501	AKNAD1
ENSCAFG00000010732	60.5873	-0.574133	0.343054	-1.6736	0.09421	0.423869	CAB39
ENSCAFG00000015546	9.1361	-1.03776	0.620285	-1.67304	0.09432	0.424022	POLR3A
ENSCAFG00000004346	153.241	0.302877	0.181451	1.6692	0.0950784	0.426744	DRC1
ENSCAFG00000029733	267.971	0.27278	0.163406	1.66934	0.09505	0.426744	RPUSD3
ENSCAFG00000009598	11.6726	-1.11886	0.67159	-1.66599	0.0957148	0.428445	PLA2R1
ENSCAFG00000011812	29.3712	-0.702768	0.421992	-1.66536	0.0958415	0.428445	GNPAT
ENSCAFG00000016817	26.3869	-0.74462	0.44704	-1.66567	0.0957798	0.428445	KDM6B
ENSCAFG00000029580	117.241	0.490718	0.294514	1.6662	0.0956744	0.428445
ENSCAFG00000031556	44.7356	-0.425321	0.255173	-1.66679	0.0955554	0.428445	MBD6
ENSCAFG00000008784	109.187	-0.413187	0.248166	-1.66496	0.0959199	0.428453	WWP1
ENSCAFG00000025135	40.5754	-0.670206	0.402769	-1.664	0.0961129	0.428628	AP5B1
ENSCAFG00000029740	17.1277	-0.654771	0.393415	-1.66433	0.0960466	0.428628	MSRB3
ENSCAFG00000004024	144.39	0.496292	0.298322	1.66361	0.0961897	0.428628	RINT1
ENSCAFG00000011948	524.786	-0.232714	0.139918	-1.66322	0.0962689	0.428639	DTX3L
ENSCAFG00000025195	233.224	-0.385894	0.23235	-1.66083	0.0967478	0.430428	ATN1
ENSCAFG00000000351	17.2647	0.825924	0.497572	1.65991	0.0969327	0.430907	C10H12orf56
ENSCAFG00000015898	10.7398	0.987774	0.595243	1.65945	0.097026	0.430978	RBM47
ENSCAFG00000001345	43.9404	0.50274	0.303192	1.65816	0.097285	0.431653	MATR3
ENSCAFG00000022723	415.147	-0.389314	0.23482	-1.65792	0.0973329	0.431653	MT-CO1
ENSCAFG00000011196	47.6684	-0.574963	0.347156	-1.65621	0.0976793	0.432846	NID1
ENSCAFG00000029813	9.65993	1.30399	0.787676	1.65549	0.0978252	0.433148
ENSCAFG00000006936	7.10838	1.3262	0.801412	1.65483	0.0979582	0.433393	RPL27A
ENSCAFG00000029151	47.7696	-0.613907	0.371117	-1.65421	0.0980841	0.433606	CALM3
ENSCAFG00000031852	40.566	-0.495312	0.299758	-1.65237	0.0984584	0.434916
ENSCAFG00000000348	149.122	0.414986	0.251243	1.65173	0.098589	0.435149	CANX
ENSCAFG00000006651	11.9952	1.0663	0.646137	1.65027	0.0988887	0.436049	NOP56
ENSCAFG00000007408	164.308	-0.356975	0.216353	-1.64997	0.0989494	0.436049	THNSL2
ENSCAFG00000015922	12.8932	1.0469	0.634662	1.64955	0.0990357	0.436086	CCDC22
ENSCAFG00000008341	7.92936	1.23841	0.751678	1.64752	0.0994509	0.43711	SPON1
ENSCAFG00000010452	19.1895	0.760171	0.461319	1.64782	0.0993898	0.43711	KDM5B
ENSCAFG00000020167	62.2698	0.616567	0.37438	1.6469	0.099578	0.43711	HYDIN
ENSCAFG00000031402	22.2478	0.841234	0.510803	1.64688	0.0995817	0.43711
ENSCAFG00000008801	30.4906	-0.733249	0.44555	-1.64572	0.0998218	0.437819	CCDC65
ENSCAFG00000001287	67.911	0.435272	0.264895	1.64318	0.100345	0.438405	TCP11
ENSCAFG00000002796	10.5549	1.14326	0.695931	1.64278	0.100428	0.438405	CCDC88A
ENSCAFG00000003535	32.0509	-0.597545	0.363909	-1.64202	0.100586	0.438405	GLI3
ENSCAFG00000007760	27.0032	1.04395	0.636003	1.64143	0.100708	0.438405	CCDC125
ENSCAFG00000008478	10.361	1.23149	0.748972	1.64425	0.100125	0.438405	MOGS
ENSCAFG00000011605	27.883	-0.896099	0.545979	-1.64127	0.100741	0.438405	EFS
ENSCAFG00000013202	26.3578	0.635446	0.386446	1.64433	0.100107	0.438405	SIDT2
ENSCAFG00000013433	11.8175	1.27838	0.778392	1.64234	0.100521	0.438405	WNT9B
ENSCAFG00000028470	123.825	0.456762	0.278261	1.64149	0.100696	0.438405
ENSCAFG00000030221	93.5916	-0.361399	0.220091	-1.64205	0.10058	0.438405	ZNF471
ENSCAFG00000010873	8.03392	1.16984	0.713077	1.64055	0.10089	0.438711	EPRS
ENSCAFG00000017319	10.4872	0.941748	0.574201	1.6401	0.100984	0.438778	ACP5
ENSCAFG00000018586	59.9324	1.89301	1.155	1.63897	0.101219	0.439455
ENSCAFG00000010964	732.013	-0.225442	0.137595	-1.63846	0.101327	0.439582	HTR2B
ENSCAFG00000000567	121.693	0.477182	0.291407	1.63751	0.101524	0.440094	PABPC1
ENSCAFG00000014709	137.703	0.303855	0.185648	1.63672	0.101688	0.440464	TXNDC16
ENSCAFG00000001395	213.72	-0.35439	0.216633	-1.6359	0.101861	0.440872	DDX17
ENSCAFG00000004479	14.0998	1.06725	0.652694	1.63515	0.102017	0.441126	ANO10
ENSCAFG00000029797	48.1978	0.529122	0.323649	1.63486	0.102078	0.441126	SIX1
ENSCAFG00000001371	41.9286	0.498812	0.305256	1.63408	0.102242	0.441492	SUN2
ENSCAFG00000029252	12.2321	-0.955782	0.585669	-1.63195	0.10269	0.443086	RND3
ENSCAFG00000001900	10.4414	1.24335	0.762472	1.63069	0.102956	0.44331	FAM189A2
ENSCAFG00000011283	59.7506	-0.550472	0.337483	-1.63111	0.102867	0.44331	CHRND
ENSCAFG00000029558	57.4623	-0.469039	0.287653	-1.63057	0.102981	0.44331	BMF
ENSCAFG00000001667	18.2017	0.74475	0.457019	1.62958	0.10319	0.443868	RBM28
ENSCAFG00000015137	17.2669	-0.782582	0.480386	-1.62907	0.103299	0.443947	NBL1
ENSCAFG00000030721	50.1316	0.550642	0.338078	1.62874	0.103368	0.443947	COL10A1
ENSCAFG00000029517	6.86605	1.16833	0.717657	1.62798	0.103529	0.444298
ENSCAFG00000003421	7.15132	1.26772	0.780115	1.62504	0.104154	0.444935	FUT9
ENSCAFG00000003967	13.2053	1.09382	0.672816	1.62574	0.104005	0.444935	RPL18
ENSCAFG00000004557	585.956	0.28193	0.173292	1.6269	0.103758	0.444935	GPALPP1
ENSCAFG00000016614	39.3234	-0.465924	0.286717	-1.62503	0.104156	0.444935	SRCIN1
ENSCAFG00000017156	21.6747	0.616624	0.379125	1.62644	0.103856	0.444935	SHC1
ENSCAFG00000030464	257.392	-0.247415	0.152231	-1.62527	0.104106	0.444935	NHEJ1
ENSCAFG00000000777	15.6544	0.847796	0.521872	1.62453	0.104263	0.445053	AGER
ENSCAFG00000001874	23.5741	-0.902994	0.55601	-1.62406	0.104363	0.44514	CFAP69
ENSCAFG00000007954	44.3905	-0.567088	0.34941	-1.62299	0.104592	0.445775	TNKS1BP1
ENSCAFG00000015242	37.4715	0.75939	0.468103	1.62227	0.104745	0.446087	TRRAP
ENSCAFG00000016881	139.936	0.320257	0.197511	1.62147	0.104918	0.446481	ITGAM
ENSCAFG00000000828	11.3613	-0.908754	0.560599	-1.62104	0.105009	0.446528	RPS6KA2
ENSCAFG00000019732	37.45	-0.892124	0.550472	-1.62065	0.105092	0.446542	SPSB1
ENSCAFG00000011602	13.8453	-1.02511	0.632894	-1.61971	0.105294	0.44706	AMELX
ENSCAFG00000001616	114.398	0.323296	0.199868	1.61755	0.105759	0.447305	KCP
ENSCAFG00000004019	11.178	1.06878	0.660846	1.61729	0.105816	0.447305	ITSN2
ENSCAFG00000005807	81.9317	-0.461893	0.285635	-1.61707	0.105863	0.447305	NUMA1
ENSCAFG00000009243	53.6324	-0.705462	0.436258	-1.61708	0.105862	0.447305	SLC38A4
ENSCAFG00000010536	12.0668	-1.14919	0.710788	-1.61679	0.105924	0.447305	CARMIL1
ENSCAFG00000014435	14.0751	-0.863433	0.533882	-1.61727	0.105819	0.447305	MAOA
ENSCAFG00000017626	14.4088	-0.923572	0.571352	-1.61647	0.105993	0.447305	FAXDC2
ENSCAFG00000030599	148.896	-0.318962	0.197163	-1.61776	0.105715	0.447305	NFKBIL1
ENSCAFG00000002099	45.8672	0.515389	0.31926	1.61432	0.106457	0.447477	NCK2
ENSCAFG00000002929	15.8449	-0.895227	0.554399	-1.61477	0.106361	0.447477	PGM3
ENSCAFG00000006777	41.2824	0.524737	0.32494	1.61488	0.106338	0.447477	ADAMTS9
ENSCAFG00000009223	73.8987	0.48945	0.302911	1.61582	0.106133	0.447477	RPAP3
ENSCAFG00000017383	154.993	0.371979	0.230462	1.61406	0.106515	0.447477	APOOL
ENSCAFG00000030659	145.084	0.29634	0.183574	1.61428	0.106467	0.447477
ENSCAFG00000001902	8.88023	1.35909	0.842749	1.61268	0.106813	0.447565	TJP2
ENSCAFG00000005999	113.688	0.410701	0.254701	1.61248	0.106857	0.447565	NHLRC3
ENSCAFG00000012763	12.9198	-0.775403	0.480784	-1.61279	0.10679	0.447565	SELENON
ENSCAFG00000031740	15.955	1.17276	0.726832	1.61352	0.106632	0.447565	C10H12orf66
ENSCAFG00000031195	25.0606	-0.727122	0.45108	-1.61196	0.106971	0.447706	TMEM189
ENSCAFG00000029025	9.34848	-1.08711	0.674662	-1.61134	0.107105	0.447932
ENSCAFG00000012965	61.1964	-0.587548	0.364848	-1.61039	0.107313	0.448274	PACS1
ENSCAFG00000020374	7.08546	-1.34035	0.832399	-1.61023	0.107348	0.448274	ELMO3
ENSCAFG00000016441	64.3815	-0.536348	0.333313	-1.60914	0.107586	0.44893	MED1
ENSCAFG00000019693	32.6059	0.584398	0.363375	1.60825	0.10778	0.449406	PTBP1
ENSCAFG00000000424	11.7167	-0.960032	0.59739	-1.60704	0.108045	0.449906	CPSF6
ENSCAFG00000005843	23.2935	-0.65552	0.408012	-1.60662	0.108138	0.449906	LTBP1
ENSCAFG00000009277	9.40168	0.985389	0.613338	1.6066	0.108142	0.449906	DCLRE1B
ENSCAFG00000003849	16.5999	-0.640882	0.399023	-1.60613	0.108246	0.450003	OSBPL9
ENSCAFG00000010823	14.4121	-0.911849	0.568417	-1.60419	0.108673	0.45144	ZBTB20
ENSCAFG00000000020	11.2843	-0.967577	0.604521	-1.60057	0.109472	0.454424	TSHZ1
ENSCAFG00000005627	20.4513	0.910572	0.569344	1.59933	0.109746	0.455223	JAG1
ENSCAFG00000012518	7.823	1.01731	0.636989	1.59706	0.110253	0.456983	LSM14B
ENSCAFG00000025213	42.928	0.387521	0.24275	1.59638	0.110405	0.457274	FAM111B
ENSCAFG00000030447	10.74	1.12121	0.702519	1.59598	0.110492	0.457297
ENSCAFG00000017271	7.77209	0.923904	0.579106	1.5954	0.110623	0.457501	DIS3L
ENSCAFG00000000437	337.322	0.307562	0.193307	1.59106	0.111596	0.457749	PPP1R18
ENSCAFG00000004225	26.0702	0.622859	0.3923	1.58771	0.112352	0.457749	C21H11orf54
ENSCAFG00000005034	11.216	0.994296	0.623655	1.59431	0.110868	0.457749	KIN
ENSCAFG00000005581	19.3701	0.99967	0.630157	1.58638	0.112653	0.457749	PAAF1
ENSCAFG00000006340	10.2592	-1.28599	0.808081	-1.59142	0.111515	0.457749	SOS1
ENSCAFG00000009291	37.636	0.543036	0.341452	1.59037	0.111751	0.457749	L3MBTL1
ENSCAFG00000011438	7.18398	-1.29205	0.812977	-1.58928	0.111997	0.457749	SCN9A
ENSCAFG00000012035	15.4989	0.760525	0.478775	1.58848	0.112177	0.457749
ENSCAFG00000012706	215.873	0.302983	0.190813	1.58785	0.11232	0.457749	MRPL11
ENSCAFG00000014170	16.0344	1.03692	0.652547	1.58903	0.112053	0.457749	GMIP
ENSCAFG00000014189	94.1473	-0.32398	0.203484	-1.59217	0.111347	0.457749	ACSBG1
ENSCAFG00000014573	39.6241	0.679532	0.427538	1.58941	0.111969	0.457749	P4HA1
ENSCAFG00000015541	10.9173	-1.165	0.731212	-1.59325	0.111105	0.457749	GMPPA
ENSCAFG00000016924	9.63705	1.09765	0.689606	1.5917	0.111452	0.457749	ZNF652
ENSCAFG00000017211	8.69222	1.22797	0.770466	1.5938	0.110981	0.457749
ENSCAFG00000019523	10.5473	1.18074	0.744244	1.58649	0.112628	0.457749	APC2
ENSCAFG00000019582	37.7084	0.73629	0.461895	1.59406	0.110922	0.457749	ATP6AP1
ENSCAFG00000029357	631.058	0.25869	0.162619	1.59078	0.11166	0.457749	NCEH1
ENSCAFG00000031096	25.0761	-0.573127	0.360475	-1.58992	0.111852	0.457749	TMEM109
ENSCAFG00000031281	159.198	-0.375864	0.236015	-1.59255	0.111262	0.457749
ENSCAFG00000031568	28.5589	0.779088	0.490946	1.58691	0.112533	0.457749
ENSCAFG00000032004	12.899	-0.762351	0.478833	-1.5921	0.111362	0.457749	C17H2orf68
ENSCAFG00000032251	1018.8	0.19369	0.122084	1.58652	0.112621	0.457749	NMNAT1
ENSCAFG00000032540	53.6358	-0.483274	0.304625	-1.58645	0.112637	0.457749
ENSCAFG00000008557	70.8616	0.53051	0.334736	1.58486	0.112998	0.458604	APP
ENSCAFG00000008945	10.7089	-1.06877	0.674548	-1.58442	0.113098	0.458604	SLIT1
ENSCAFG00000009106	65.763	0.439314	0.277308	1.58421	0.113146	0.458604
ENSCAFG00000019152	13.1179	0.921545	0.581781	1.58401	0.113192	0.458604	GLYR1
ENSCAFG00000024187	454.165	-0.20502	0.12958	-1.58219	0.113607	0.459617	DPEP2
ENSCAFG00000031801	157.247	-0.318235	0.201124	-1.58228	0.113585	0.459617	RPP30
ENSCAFG00000006680	51.0749	-0.607587	0.384277	-1.58112	0.113851	0.460271	LRIG1
ENSCAFG00000008844	27.6908	-0.571582	0.361743	-1.58008	0.114089	0.4609	KLHL2
ENSCAFG00000005287	9.00224	0.99754	0.631525	1.57957	0.114204	0.461032	SYNGR2
ENSCAFG00000000622	48.5726	-0.469691	0.297604	-1.57824	0.11451	0.461546	PRRC1
ENSCAFG00000001844	7.67168	1.05151	0.666381	1.57794	0.11458	0.461546	BAG1
ENSCAFG00000010952	54.3385	-0.473653	0.300059	-1.57853	0.114444	0.461546	IARS2
ENSCAFG00000016509	12.1511	-0.931348	0.590488	-1.57725	0.114737	0.461733	UBQLN2
ENSCAFG00000023562	33.5714	0.536578	0.340249	1.57702	0.114792	0.461733	DMD
ENSCAFG00000008597	39.0321	0.464872	0.295009	1.57579	0.115075	0.462044	ANGPT2
ENSCAFG00000032421	17.2188	-0.839058	0.532532	-1.5756	0.115118	0.462044
ENSCAFG00000032594	36.0918	-0.802306	0.509027	-1.57616	0.11499	0.462044	PEX12
ENSCAFG00000012913	43.9698	-0.575466	0.365413	-1.57484	0.115294	0.46242	HDLBP
ENSCAFG00000029045	15.9558	0.684138	0.434624	1.57409	0.115466	0.462777	ACSL3
ENSCAFG00000007537	29.6801	0.582787	0.370602	1.57254	0.115826	0.462889	ERBIN
ENSCAFG00000014474	103.141	-0.553799	0.352082	-1.57293	0.115736	0.462889	IGFBP5
ENSCAFG00000015990	17.0539	0.936554	0.59584	1.57182	0.115992	0.462889	RNF216
ENSCAFG00000016473	20.4671	0.589333	0.374835	1.57225	0.115893	0.462889	NSD1
ENSCAFG00000017675	15.51	0.681872	0.433697	1.57223	0.115897	0.462889	SERPINA3
ENSCAFG00000029661	8.1519	-0.921549	0.586249	-1.57194	0.115964	0.462889	CFHR5
ENSCAFG00000029584	22.2646	-0.870163	0.553906	-1.57096	0.116193	0.46336	EIF1
ENSCAFG00000014405	17.7699	-1.01938	0.649139	-1.57035	0.116333	0.463588	GPR34
ENSCAFG00000024306	500.699	-0.316288	0.201526	-1.56946	0.11654	0.464082	AGO4
ENSCAFG00000031227	37.2938	-0.669913	0.427044	-1.56872	0.116713	0.464437
ENSCAFG00000001361	10.6894	-1.12103	0.7153	-1.56722	0.117063	0.464837	APOBEC3Z3
ENSCAFG00000010876	27.6102	-0.569603	0.363404	-1.56741	0.117019	0.464837	TET2
ENSCAFG00000012644	17.2615	0.642904	0.410067	1.5678	0.116928	0.464837	NBEAL1
ENSCAFG00000020010	7.92333	1.36929	0.873925	1.56683	0.117154	0.464866	RTCA
ENSCAFG00000001967	198.034	0.325265	0.207819	1.56514	0.11755	0.465777	C11H9orf131
ENSCAFG00000030862	17.342	-0.65242	0.416829	-1.5652	0.117537	0.465777	COMMD4
ENSCAFG00000029009	351.78	-0.273475	0.174789	-1.5646	0.117676	0.465944	CYSTM1
ENSCAFG00000008327	27.1088	-0.695811	0.445155	-1.56308	0.118035	0.466702	RBM39
ENSCAFG00000031436	17.3216	0.732833	0.468756	1.56336	0.117968	0.466702
ENSCAFG00000001037	24.5817	0.706297	0.452214	1.56186	0.11832	0.467238	FER1L6
ENSCAFG00000003981	13.1761	0.784146	0.502251	1.56126	0.118462	0.467238	SULT2B1
ENSCAFG00000005876	16.0916	-0.796187	0.510024	-1.56108	0.118505	0.467238	TACC1
ENSCAFG00000009460	25.9488	0.678778	0.434701	1.56148	0.11841	0.467238	MTERF3
ENSCAFG00000009427	15.4837	-0.917494	0.587941	-1.56052	0.118637	0.467427	PTPN13
ENSCAFG00000001021	37.2905	0.541167	0.347572	1.55699	0.119473	0.467847	JADE2
ENSCAFG00000010868	15.521	-0.860912	0.552889	-1.55712	0.119443	0.467847	GPAM
ENSCAFG00000011319	18.146	0.824908	0.529329	1.5584	0.119137	0.467847	PIAS3
ENSCAFG00000016839	18.5306	0.708578	0.455126	1.55688	0.119498	0.467847	SMG5
ENSCAFG00000018231	210.343	-0.404155	0.259457	-1.55769	0.119306	0.467847	HMGXB3
ENSCAFG00000018463	39.2911	0.569963	0.365719	1.55847	0.119121	0.467847	COPS3
ENSCAFG00000030033	200.878	0.277638	0.178104	1.55885	0.119032	0.467847	ERP29
ENSCAFG00000032273	21.0997	0.646083	0.414476	1.55879	0.119045	0.467847	FXYD6
ENSCAFG00000032711	18.7539	-0.731715	0.469785	-1.55755	0.11934	0.467847
ENSCAFG00000008903	13.477	-0.875384	0.562456	-1.55636	0.119622	0.468003	ARFGAP2
ENSCAFG00000000108	13.4399	-0.80895	0.521513	-1.55116	0.120864	0.469496	ESYT1
ENSCAFG00000003989	19.8379	-0.640997	0.413437	-1.55041	0.121043	0.469496	PLXNA1
ENSCAFG00000006878	49.2785	0.558021	0.359735	1.5512	0.120854	0.469496	KMT2B
ENSCAFG00000007565	31.7957	0.724109	0.466641	1.55175	0.120723	0.469496
ENSCAFG00000007588	29.1373	-0.463063	0.298241	-1.55265	0.120507	0.469496	NCOA6
ENSCAFG00000009552	58.3082	-0.517119	0.333327	-1.55139	0.120809	0.469496	IMPG2
ENSCAFG00000010307	10.2785	-0.800586	0.516046	-1.55138	0.12081	0.469496	EIF4E
ENSCAFG00000011853	11.536	1.06905	0.689736	1.54994	0.121155	0.469496	RPRD2
ENSCAFG00000012836	24.7052	-0.626441	0.4042	-1.54983	0.121182	0.469496	ADAMTS4
ENSCAFG00000014913	8.02502	-1.25031	0.806352	-1.55058	0.121003	0.469496	NAT8L
ENSCAFG00000015868	20.9641	-0.667915	0.430518	-1.55142	0.120801	0.469496	ASRGL1
ENSCAFG00000016628	11.898	1.09075	0.702895	1.55179	0.120712	0.469496
ENSCAFG00000028982	26.315	-0.611517	0.394247	-1.5511	0.120878	0.469496
ENSCAFG00000029227	267.858	0.296391	0.190973	1.552	0.120661	0.469496	CSRP1
ENSCAFG00000004950	22.196	0.874734	0.564653	1.54915	0.121345	0.469631	DDX18
ENSCAFG00000008300	27.7121	0.602775	0.389142	1.54899	0.121385	0.469631	ZNF395
ENSCAFG00000012438	72.1859	-0.487012	0.314671	-1.54769	0.121698	0.469863	METTL5
ENSCAFG00000020027	6.6056	-1.09026	0.704276	-1.54806	0.121609	0.469863
ENSCAFG00000032149	13.6222	0.833772	0.538646	1.54791	0.121645	0.469863
ENSCAFG00000000822	40.8856	-0.539279	0.349201	-1.54432	0.122511	0.470784	RAD21
ENSCAFG00000002344	31.1225	0.534832	0.346496	1.54354	0.122699	0.470784	INPP4A
ENSCAFG00000002372	27.7649	0.853171	0.552171	1.54512	0.122317	0.470784	ZNF135
ENSCAFG00000003268	31.6721	-0.700065	0.453847	-1.54251	0.122949	0.470784	ARHGAP25
ENSCAFG00000003488	7.66776	1.17163	0.759378	1.54288	0.12286	0.470784	PAPPA
ENSCAFG00000009593	13.865	1.33286	0.863302	1.54391	0.122611	0.470784	PCNP
ENSCAFG00000011241	8.07416	1.12792	0.729786	1.54555	0.122213	0.470784	SLCO3A1
ENSCAFG00000012556	56.9329	-0.557788	0.360841	-1.5458	0.122153	0.470784	HTRA1
ENSCAFG00000014406	13.5637	-0.805825	0.522283	-1.54289	0.122858	0.470784	GPR82
ENSCAFG00000016105	126.905	0.345389	0.223504	1.54534	0.122264	0.470784	WDR19
ENSCAFG00000023133	15.617	0.910961	0.589773	1.5446	0.122444	0.470784
ENSCAFG00000030489	12.6381	-0.748374	0.485077	-1.54279	0.122881	0.470784
ENSCAFG00000019473	13.3846	0.849826	0.551072	1.54213	0.123042	0.470816	PRDM16
ENSCAFG00000006864	287.866	-0.223357	0.144894	-1.54152	0.123191	0.471063	MICU3
ENSCAFG00000000824	711.221	0.209008	0.135758	1.53957	0.123666	0.471291	P4HA2
ENSCAFG00000001113	122.817	0.385864	0.250518	1.54026	0.123496	0.471291	TMEM71
ENSCAFG00000009583	30.9672	0.592233	0.384583	1.53994	0.123576	0.471291
ENSCAFG00000009928	16.4147	0.883482	0.573861	1.53954	0.123673	0.471291	XPO7
ENSCAFG00000017516	13.5066	-0.80251	0.520969	-1.54042	0.123458	0.471291	CALM1
ENSCAFG00000032693	356.449	0.295937	0.192319	1.53878	0.123859	0.471677	AIF1
ENSCAFG00000009370	13.9338	-0.893319	0.581089	-1.53732	0.124215	0.472713	TANC1
ENSCAFG00000002057	62.8681	-0.49838	0.324438	-1.53613	0.124506	0.473494	PDGFRA
ENSCAFG00000012067	12.4323	1.06688	0.6947	1.53574	0.124603	0.473541	AP1B1
ENSCAFG00000016700	15.6648	-0.909703	0.592664	-1.53494	0.124799	0.473921	RORA
ENSCAFG00000031171	24.6087	-0.742449	0.483794	-1.53464	0.124873	0.473921
ENSCAFG00000029522	9.54655	0.965112	0.629384	1.53342	0.125172	0.474734	EPHX3
ENSCAFG00000015854	9.83241	-1.05366	0.687372	-1.53288	0.125305	0.474917	MFAP2
ENSCAFG00000006478	18.3344	0.660613	0.431164	1.53216	0.125483	0.475267
ENSCAFG00000003608	50.9871	0.527835	0.344624	1.53162	0.125615	0.47541	CNTRL
ENSCAFG00000004593	48.6543	0.503898	0.329284	1.53028	0.125947	0.47541	CCDC90B
ENSCAFG00000004769	7.09007	1.18259	0.77272	1.53042	0.125913	0.47541	OPTN
ENSCAFG00000032162	77.8736	-0.469061	0.306326	-1.53125	0.125709	0.47541
ENSCAFG00000032723	1249.39	0.234698	0.153319	1.53078	0.125824	0.47541	H2AFV
ENSCAFG00000003010	8.93632	-0.923946	0.604012	-1.52968	0.126095	0.47565	UGCG
ENSCAFG00000010225	33.8762	0.553826	0.362164	1.52922	0.126211	0.475765	PHKB
ENSCAFG00000012603	7.48302	-1.15018	0.753893	-1.52565	0.127096	0.478776	IFT46
ENSCAFG00000003901	132.874	0.347067	0.227539	1.52531	0.127182	0.478778	BCAT2
ENSCAFG00000012090	12.8929	-0.749762	0.492241	-1.52316	0.127719	0.480319	FAM45A
ENSCAFG00000028582	25.4945	-0.565253	0.371149	-1.52298	0.127764	0.480319
ENSCAFG00000014975	66.9754	-0.438714	0.288684	-1.51971	0.128585	0.483081	EIF4G3
ENSCAFG00000028988	10.4081	1.25814	0.828293	1.51896	0.128772	0.483134
ENSCAFG00000029756	13.7297	0.91198	0.600336	1.51912	0.128733	0.483134	PPP1R1A
ENSCAFG00000010958	8.72206	-0.915127	0.603031	-1.51755	0.129129	0.483496	RIN3
ENSCAFG00000019539	6.45044	1.27667	0.840917	1.51818	0.128968	0.483496	FBXW5
ENSCAFG00000032642	181.993	0.396233	0.261051	1.51784	0.129056	0.483496
ENSCAFG00000002986	9.31914	1.32187	0.871568	1.51666	0.129353	0.483687	PUS10
ENSCAFG00000031064	220.499	-0.280989	0.18526	-1.51673	0.129336	0.483687
ENSCAFG00000005114	56.7948	0.459847	0.303361	1.51584	0.12956	0.483744	MYRIP
ENSCAFG00000010852	25.1545	-0.738148	0.487044	-1.51557	0.129629	0.483744	SYNM
ENSCAFG00000010973	6.22894	1.39351	0.919403	1.51566	0.129604	0.483744	RGMA
ENSCAFG00000001788	11.459	0.944534	0.624343	1.51284	0.130319	0.484164	PRDM4
ENSCAFG00000002862	61.3172	0.51913	0.342931	1.5138	0.130076	0.484164	IBTK
ENSCAFG00000008901	21.7825	0.768486	0.507559	1.51408	0.130005	0.484164	BPI
ENSCAFG00000014735	75.0946	-0.418329	0.276465	-1.51314	0.130245	0.484164	LRRC31
ENSCAFG00000019583	58.1057	0.594179	0.39243	1.5141	0.130001	0.484164	GNPTG
ENSCAFG00000024148	10.4128	1.15328	0.76206	1.51337	0.130186	0.484164	HEXIM1
ENSCAFG00000029513	462.555	-0.282877	0.186998	-1.51273	0.130348	0.484164	ZNF829
ENSCAFG00000009333	43.1811	1.38209	0.914139	1.51191	0.130558	0.484352	CES1
ENSCAFG00000032579	11.0778	0.980814	0.648752	1.51185	0.130573	0.484352	IRX3
ENSCAFG00000032572	14589.8	0.289334	0.191656	1.50965	0.131133	0.486109
ENSCAFG00000008601	184.066	-0.361533	0.239574	-1.50907	0.131282	0.486336	SH2B3
ENSCAFG00000013713	10.6693	1.24645	0.826262	1.50854	0.131417	0.486513
ENSCAFG00000014209	17.3642	0.797564	0.528849	1.50811	0.131526	0.486594	KLHDC1
ENSCAFG00000016770	611.239	0.261079	0.173222	1.50719	0.131762	0.487142	HSD3B7
ENSCAFG00000016684	7.27821	1.1432	0.759901	1.50441	0.132475	0.489456	FAF2
ENSCAFG00000000397	9.38516	0.907021	0.603444	1.50307	0.13282	0.490082	CAND1
ENSCAFG00000003662	37.5071	0.577977	0.384471	1.5033	0.132761	0.490082	TBC1D9
ENSCAFG00000007808	10.8724	-1.18618	0.789388	-1.50266	0.132927	0.490151
ENSCAFG00000004176	12.79	1.13362	0.754885	1.50171	0.133172	0.490505	PANX1
ENSCAFG00000007113	13.6973	-0.631772	0.421466	-1.49899	0.133877	0.490505	PCM1
ENSCAFG00000008700	8.38914	1.22839	0.819661	1.49865	0.133964	0.490505	FNIP2
ENSCAFG00000009452	17.2116	0.895961	0.596879	1.50108	0.133336	0.490505
ENSCAFG00000010224	30.5511	-0.659556	0.439623	-1.50028	0.133543	0.490505
ENSCAFG00000010769	62.7491	-0.503255	0.335789	-1.49872	0.133946	0.490505	MANBA
ENSCAFG00000014529	148.887	0.31938	0.213126	1.49855	0.13399	0.490505	CENPL
ENSCAFG00000016455	73.0147	-0.347102	0.231391	-1.50007	0.133598	0.490505	GNL3L
ENSCAFG00000019287	14.7898	-0.744672	0.49656	-1.49966	0.133702	0.490505	INTS11
ENSCAFG00000030013	9.20535	-1.03733	0.691791	-1.49949	0.133746	0.490505	RHEX
ENSCAFG00000032130	211.63	0.225129	0.150166	1.4992	0.133823	0.490505	TUBB1
ENSCAFG00000031649	6.09359	-1.16253	0.776153	-1.49781	0.134184	0.490893
ENSCAFG00000000123	14.549	-0.816935	0.545714	-1.497	0.134392	0.491265	ATP8B1
ENSCAFG00000023779	13.3134	-0.953538	0.637078	-1.49674	0.134462	0.491265	ZBTB8A
ENSCAFG00000028987	158.31	-0.353884	0.236502	-1.49633	0.134569	0.491335
ENSCAFG00000002162	79.5694	0.424055	0.284004	1.49313	0.135403	0.491805	MAP4K4
ENSCAFG00000003216	148.336	-0.44878	0.300432	-1.49378	0.135232	0.491805	2019-09-07
ENSCAFG00000007832	17.3699	-0.753352	0.504345	-1.49373	0.135247	0.491805	TCF7L1
ENSCAFG00000012187	9.30954	-1.14024	0.763403	-1.49363	0.135271	0.491805	NLRX1
ENSCAFG00000017551	10.1632	0.898088	0.600728	1.495	0.134915	0.491805	CSTF2
ENSCAFG00000018798	827.615	-0.285919	0.191411	-1.49375	0.135242	0.491805	ANGPTL3
ENSCAFG00000023443	8.10429	0.969264	0.649005	1.49346	0.135316	0.491805	UBB
ENSCAFG00000024109	70.461	0.446531	0.298851	1.49416	0.135134	0.491805
ENSCAFG00000000337	7.75716	-0.913012	0.61175	-1.49246	0.135579	0.492124	PPM1H
ENSCAFG00000029510	58.6135	0.409112	0.274394	1.49097	0.13597	0.493223
ENSCAFG00000020251	279.155	0.220554	0.148	1.49023	0.136165	0.493608	NOB1
ENSCAFG00000002007	8.21156	0.943401	0.634387	1.48711	0.136987	0.496266	SAMD9L
ENSCAFG00000008661	7.75099	1.31932	0.888817	1.48436	0.137715	0.496422
ENSCAFG00000011407	19.3054	-0.828648	0.557755	-1.48568	0.137363	0.496422	SEC24B
ENSCAFG00000015800	12.8777	0.773881	0.521027	1.4853	0.137465	0.496422	MYO5A
ENSCAFG00000016532	199.498	-0.288479	0.19415	-1.48585	0.137318	0.496422	POLR2A
ENSCAFG00000018506	175.501	-0.295297	0.198918	-1.48451	0.137673	0.496422	ANGPTL4
ENSCAFG00000019227	14.5475	-0.857174	0.577447	-1.48442	0.137698	0.496422	GLIS2
ENSCAFG00000020422	13.8943	-0.733978	0.49451	-1.48425	0.137742	0.496422	ANKRD13C
ENSCAFG00000024920	212.067	0.273031	0.183735	1.486	0.137278	0.496422
ENSCAFG00000005550	89.8349	-0.399639	0.26946	-1.48311	0.138044	0.496644
ENSCAFG00000012559	42.0824	-0.528584	0.356425	-1.48301	0.13807	0.496644	SF3A1
ENSCAFG00000030529	22.5152	0.786094	0.530047	1.48306	0.138057	0.496644
ENSCAFG00000029617	10.3499	-0.79608	0.537114	-1.48214	0.138302	0.497156	TM2D2
ENSCAFG00000010474	56.886	-0.453395	0.306093	-1.48123	0.138545	0.497388	SRPRA
ENSCAFG00000010735	20.3286	0.811607	0.547901	1.4813	0.138526	0.497388	GRAMD1C
ENSCAFG00000020423	23.9379	-0.683137	0.461553	-1.48008	0.138851	0.498166	SRSF11
ENSCAFG00000031006	143.569	0.378152	0.255667	1.47908	0.139118	0.498805
ENSCAFG00000006459	267.747	-0.312073	0.211212	-1.47753	0.139533	0.499882	CDK17
ENSCAFG00000007200	29.9883	0.648034	0.438763	1.47696	0.139687	0.499882	SLC20A1
ENSCAFG00000031419	173.359	0.323741	0.219174	1.4771	0.139649	0.499882
ENSCAFG00000015835	18.2815	0.630974	0.427863	1.47471	0.14029	0.501716	HNRNPU
ENSCAFG00000014332	28.8938	-0.707456	0.479861	-1.47429	0.140403	0.5018	EXPH5
ENSCAFG00000000738	25.391	0.624945	0.42445	1.47236	0.140923	0.50269	EBAG9
ENSCAFG00000005605	6.25454	1.19075	0.808599	1.47261	0.140857	0.50269	RELT
ENSCAFG00000015977	15.228	-0.710886	0.482773	-1.47251	0.140884	0.50269	NEDD4
ENSCAFG00000009550	22.7197	-0.609672	0.414573	-1.4706	0.141398	0.503423	RTF1
ENSCAFG00000014920	85.7855	-0.315959	0.214805	-1.47091	0.141316	0.503423	ECE1
ENSCAFG00000030546	139.514	-0.360175	0.244917	-1.4706	0.141399	0.503423
ENSCAFG00000028814	353.356	-0.201826	0.137283	-1.47015	0.14152	0.503534
ENSCAFG00000011567	6.4722	1.09719	0.746744	1.4693	0.141752	0.503716	USP19
ENSCAFG00000018612	59.7768	-0.380544	0.258986	-1.46936	0.141734	0.503716	CARD6
ENSCAFG00000000950	10.7816	0.960357	0.654762	1.46673	0.142451	0.504588	RPS18
ENSCAFG00000002394	18.5374	-0.826928	0.563597	-1.46723	0.142313	0.504588	DCAF10
ENSCAFG00000004323	10.4239	-1.15903	0.790396	-1.4664	0.14254	0.504588	RSBN1L
ENSCAFG00000006540	20.0023	0.645153	0.439709	1.46723	0.142314	0.504588
ENSCAFG00000008343	54.3766	0.475999	0.324494	1.4669	0.142404	0.504588	TM4SF1
ENSCAFG00000016848	663.044	-0.198708	0.135442	-1.4671	0.142348	0.504588
ENSCAFG00000000686	96.6352	0.340343	0.232367	1.46468	0.143009	0.505865
ENSCAFG00000008858	14.2214	-0.835594	0.570602	-1.46441	0.143082	0.505865	BMP2K
ENSCAFG00000000312	11.1393	0.88217	0.603577	1.46157	0.143859	0.50829	PHACTR2
ENSCAFG00000000569	6.64538	0.98548	0.67594	1.45794	0.144857	0.50918	ZNF608
ENSCAFG00000003430	54.8917	0.445374	0.305538	1.45767	0.144931	0.50918	UFL1
ENSCAFG00000004374	52.7549	0.483212	0.331372	1.45822	0.144781	0.50918	SOX9
ENSCAFG00000004652	483.969	-0.217359	0.148859	-1.46016	0.144245	0.50918	GLB1
ENSCAFG00000009144	64.995	0.508683	0.348967	1.45768	0.144929	0.50918	CDH17
ENSCAFG00000011266	21.7022	0.520873	0.356868	1.45957	0.144409	0.50918	TDRD1
ENSCAFG00000014341	11.4731	-0.708278	0.485898	-1.45767	0.144932	0.50918	RFXANK
ENSCAFG00000015064	24.7846	0.826578	0.566417	1.45931	0.14448	0.50918	RTN3
ENSCAFG00000018268	32.3744	-0.511321	0.350497	-1.45884	0.144608	0.50918	SLFN14
ENSCAFG00000001214	8.05413	1.0897	0.748875	1.45512	0.145637	0.51022	RPS10
ENSCAFG00000003631	43.4178	0.554913	0.381486	1.45461	0.145777	0.51022	RPS11
ENSCAFG00000012124	6.78259	-1.06548	0.731801	-1.45597	0.1454	0.51022	TAF5L
ENSCAFG00000014589	12.9792	-0.822869	0.565634	-1.45477	0.145733	0.51022	KDM6A
ENSCAFG00000016921	23.5372	-0.635385	0.436535	-1.45552	0.145526	0.51022	SNX12
ENSCAFG00000017566	23.1316	0.58873	0.40449	1.45549	0.145535	0.51022	RBBP6
ENSCAFG00000019633	36.4604	0.651603	0.448091	1.45418	0.145898	0.510322	NOTCH1
ENSCAFG00000009708	18.0224	-2.2685	1.56067	-1.45355	0.146072	0.510613
ENSCAFG00000003882	267.193	0.208427	0.143493	1.45253	0.146355	0.510961	DDO
ENSCAFG00000004782	51.031	-0.660454	0.454612	-1.45279	0.146283	0.510961	GAB2
ENSCAFG00000030614	75.3336	-0.366991	0.252875	-1.45127	0.146704	0.511858	GATAD1
ENSCAFG00000000671	23.9497	-0.578438	0.398683	-1.45087	0.146816	0.51193	SOD2
ENSCAFG00000029180	1324.87	-0.1678	0.115741	-1.44979	0.147118	0.51234
ENSCAFG00000031336	243.471	0.211478	0.145853	1.44994	0.147076	0.51234	MED21
ENSCAFG00000000017	16.8726	1.15839	0.799864	1.44824	0.147551	0.512962	ZNF236
ENSCAFG00000000972	12.9045	1.01626	0.701756	1.44816	0.147572	0.512962	TAPBP
ENSCAFG00000018501	51.7657	0.508415	0.350945	1.4487	0.14742	0.512962	MPRIP
ENSCAFG00000003495	16.1081	0.829146	0.57303	1.44695	0.147911	0.513703	PTOV1
ENSCAFG00000005263	13.9386	-0.986951	0.682344	-1.44641	0.148061	0.513703	EMSY
ENSCAFG00000015796	10.8966	-0.897226	0.620263	-1.44653	0.14803	0.513703	TPM4
ENSCAFG00000000381	31.959	0.686027	0.474554	1.44563	0.148282	0.51383	TBC1D9B
ENSCAFG00000016296	12.8429	0.844042	0.583853	1.44564	0.148278	0.51383	DNAH14
ENSCAFG00000002123	10.4293	0.815819	0.565146	1.44355	0.148865	0.514889	PON2
ENSCAFG00000014102	78.5545	0.436365	0.302263	1.44366	0.148835	0.514889	ADAM11
ENSCAFG00000029635	13.1095	-0.918775	0.636342	-1.44384	0.148785	0.514889	EEF1B2
ENSCAFG00000001869	100.526	0.354184	0.245431	1.44311	0.148989	0.514966	NOL6
ENSCAFG00000010438	21.4284	0.653482	0.452921	1.44282	0.149072	0.514966	IFIH1
ENSCAFG00000031314	27.0265	-0.469767	0.325672	-1.44245	0.149175	0.515003	CAPNS1
ENSCAFG00000019096	129.831	-0.432833	0.300246	-1.44159	0.149417	0.515202	IDS
ENSCAFG00000032717	872.594	-0.371036	0.25733	-1.44187	0.149339	0.515202
ENSCAFG00000018856	12.0991	-0.882455	0.6132	-1.4391	0.150123	0.51719	GSPT1
ENSCAFG00000028642	17.7313	1.47772	1.02698	1.4389	0.150179	0.51719
ENSCAFG00000023298	78.2231	-0.361921	0.2516	-1.43848	0.150298	0.517282
ENSCAFG00000002008	66.6198	0.591019	0.411061	1.43779	0.150494	0.517316	RUNX2
ENSCAFG00000028959	41.3391	-0.613046	0.426365	-1.43784	0.150479	0.517316
ENSCAFG00000017250	7.76333	-1.00512	0.699341	-1.43724	0.150651	0.517537	DENND4A
ENSCAFG00000031185	15.0874	-0.668991	0.465595	-1.43685	0.15076	0.517594	PFN4
ENSCAFG00000004606	12.0755	-0.931936	0.648844	-1.4363	0.150916	0.517811	BIN1
ENSCAFG00000002937	11.073	-0.743213	0.518334	-1.43385	0.151615	0.51989	POLD1
ENSCAFG00000000761	49.0456	0.426601	0.297751	1.43274	0.151931	0.520654	ATF6B
ENSCAFG00000000223	9.62748	1.02809	0.718525	1.43084	0.152477	0.521908	GLI1
ENSCAFG00000028890	47.5936	-0.419298	0.293049	-1.43081	0.152484	0.521908	ZFP37
ENSCAFG00000000587	8.53108	0.859347	0.601091	1.42965	0.152819	0.522732	GRHL2
ENSCAFG00000003884	180.273	0.279919	0.196015	1.42805	0.153278	0.523981	TXNRD3
ENSCAFG00000011408	150.837	0.288063	0.201764	1.42772	0.153372	0.523983	ZNFX1
ENSCAFG00000001362	10.7356	-1.02169	0.71631	-1.42633	0.153773	0.525031	PLXNA4
ENSCAFG00000003583	27.8473	0.564203	0.395659	1.42598	0.153874	0.525053	ZMYM4
ENSCAFG00000017560	14.5776	-0.721098	0.505957	-1.42522	0.154095	0.525486	RAD51C
ENSCAFG00000006816	8.40378	1.06372	0.746895	1.42419	0.154391	0.525533	USP12
ENSCAFG00000014693	16.1209	0.709481	0.498112	1.42434	0.154348	0.525533	GRK4
ENSCAFG00000030996	240.911	-0.232245	0.163062	-1.42427	0.154368	0.525533	N6AMT1
ENSCAFG00000020112	33.0787	-0.840431	0.590407	-1.42348	0.154598	0.525594	ABCD3
ENSCAFG00000029792	202.478	0.349178	0.245283	1.42357	0.15457	0.525594	EMC7
ENSCAFG00000003125	32.482	0.447694	0.314613	1.423	0.154737	0.525706	ITPRID1
ENSCAFG00000032279	13.8015	-0.72787	0.511607	-1.42271	0.154819	0.525706
ENSCAFG00000010998	60.8584	0.362146	0.25479	1.42135	0.155214	0.526726	CHD2
ENSCAFG00000009651	569.549	-0.348139	0.245114	-1.42032	0.155516	0.52711	PPP1R15B
ENSCAFG00000018527	17.7188	-0.61412	0.432344	-1.42044	0.155479	0.52711	PRAM1
ENSCAFG00000030112	143.539	0.232098	0.163479	1.41974	0.155682	0.527352	DDIT3
ENSCAFG00000014040	411.032	-0.191293	0.134791	-1.41918	0.155846	0.527586	CDCP1
ENSCAFG00000030108	357.374	0.283827	0.200187	1.41781	0.156246	0.528621
ENSCAFG00000015838	20.9761	0.701113	0.494692	1.41727	0.156403	0.528833	CHRNE
ENSCAFG00000018687	31.6437	-0.55669	0.393195	-1.41581	0.156831	0.529957	MLLT1
ENSCAFG00000025565	44.7536	-0.520641	0.367846	-1.41537	0.156959	0.530068	TINF2
ENSCAFG00000006188	34.6376	-0.712841	0.503915	-1.41461	0.157184	0.530508	ADGRA2
ENSCAFG00000009579	281.162	0.43401	0.307014	1.41365	0.157466	0.530816	TUBGCP5
ENSCAFG00000028947	34.6892	-0.646298	0.457133	-1.41381	0.157419	0.530816	ELN
ENSCAFG00000000917	12.3749	0.723631	0.513565	1.40903	0.158825	0.531773	SLC39A7
ENSCAFG00000001434	8.75595	1.14391	0.810348	1.41163	0.158059	0.531773	KDM4C
ENSCAFG00000010512	9.80308	1.00611	0.714323	1.40848	0.158989	0.531773	DAW1
ENSCAFG00000011046	18.1249	0.61893	0.438957	1.41	0.158539	0.531773	BCL9
ENSCAFG00000012694	15.1756	0.707877	0.502521	1.40865	0.158938	0.531773	ANK3
ENSCAFG00000013824	9.91774	-0.923939	0.65539	-1.40976	0.158612	0.531773	PHC1
ENSCAFG00000013892	64.149	-1.29088	0.916466	-1.40855	0.158969	0.531773	MFAP5
ENSCAFG00000016133	17.2362	-0.661184	0.469091	-1.4095	0.158687	0.531773	KDM5C
ENSCAFG00000016826	140.4	-0.284903	0.202088	-1.4098	0.158599	0.531773	CCT3
ENSCAFG00000016987	41.8854	0.468944	0.332426	1.41067	0.158342	0.531773	ITGA3
ENSCAFG00000017715	11.2418	-0.817166	0.579204	-1.41084	0.15829	0.531773	SLC44A2
ENSCAFG00000020243	166.533	0.281853	0.20002	1.40913	0.158798	0.531773	ZFHX3
ENSCAFG00000031375	22.1839	-0.782173	0.554736	-1.40999	0.158542	0.531773
ENSCAFG00000011906	16.9809	-0.62991	0.447547	-1.40747	0.159288	0.532454	QRICH1
ENSCAFG00000004069	18.4564	-0.705296	0.501588	-1.40613	0.159686	0.533115	LUC7L2
ENSCAFG00000016290	27.9004	0.589383	0.419239	1.40584	0.159772	0.533115	DTHD1
ENSCAFG00000024916	14.8047	-0.771519	0.548646	-1.40622	0.159658	0.533115	ABCA8
ENSCAFG00000007427	43.604	0.410417	0.292091	1.4051	0.159991	0.533457	HSP90B1
ENSCAFG00000012960	7.49336	1.14433	0.814558	1.40485	0.160066	0.533457	2019-09-02
ENSCAFG00000004226	8.65847	-0.908127	0.646589	-1.40449	0.160173	0.533497	STRN4
ENSCAFG00000000990	18.8424	0.609966	0.435798	1.39965	0.161617	0.537291	TCF7
ENSCAFG00000001646	53.7617	-0.464958	0.332181	-1.39971	0.161599	0.537291	PRUNE2
ENSCAFG00000013499	23.2408	-0.716968	0.512463	-1.39906	0.161794	0.537291	RNF2
ENSCAFG00000016758	26.5455	-0.554206	0.39607	-1.39926	0.161735	0.537291	SETD1A
ENSCAFG00000018623	32.0245	0.578438	0.413199	1.3999	0.161542	0.537291	EVI2B
ENSCAFG00000004022	11.695	0.960537	0.687221	1.39771	0.1622	0.538318	KIAA1109
ENSCAFG00000000750	106.831	0.42613	0.305281	1.39586	0.162756	0.538352	SLC22A1
ENSCAFG00000005008	28.2905	0.536068	0.384089	1.39569	0.162809	0.538352	MGAT5
ENSCAFG00000007306	53.5175	-0.366417	0.26237	-1.39657	0.162544	0.538352	MAPRE1
ENSCAFG00000016737	12.588	0.595183	0.426147	1.39666	0.162515	0.538352	PRCC
ENSCAFG00000019232	42.7336	-0.465679	0.333739	-1.39534	0.162914	0.538352
ENSCAFG00000029177	35.5066	-0.637786	0.457094	-1.3953	0.162924	0.538352	NFYB
ENSCAFG00000030790	10.7079	0.943663	0.676407	1.39511	0.162982	0.538352
ENSCAFG00000031174	10.5979	1.01621	0.728281	1.39535	0.162911	0.538352	PPBP
ENSCAFG00000004931	6.27137	-1.1587	0.831292	-1.39385	0.163363	0.53929	PLCD1
ENSCAFG00000013063	22.254	0.774904	0.556391	1.39273	0.163701	0.539449	TBCD
ENSCAFG00000023758	30.9323	0.472485	0.339171	1.39306	0.163601	0.539449	CCDC59
ENSCAFG00000031628	536.699	0.210747	0.151295	1.39295	0.163635	0.539449
ENSCAFG00000008756	31.1328	0.685868	0.492577	1.39241	0.163799	0.539455	ACTG2
ENSCAFG00000009156	133.835	0.325289	0.233687	1.39199	0.163926	0.539553	IRF4
ENSCAFG00000004459	61.1094	-0.467444	0.33604	-1.39104	0.164215	0.539802	PPP1R13L
ENSCAFG00000006632	9.37582	0.887522	0.638146	1.39078	0.164292	0.539802	TNKS
ENSCAFG00000022732	11.2066	0.904278	0.649905	1.3914	0.164104	0.539802	MT-ND3
ENSCAFG00000032092	486.137	0.23783	0.171119	1.38985	0.164575	0.540415
ENSCAFG00000012410	31.8766	-0.629122	0.453391	-1.38759	0.165261	0.54203	CRTC3
ENSCAFG00000014600	85.1146	-0.415761	0.299622	-1.38762	0.165254	0.54203	BRCA1
ENSCAFG00000015718	28.2485	-0.581377	0.4193	-1.38654	0.165581	0.54276	HIF1A
ENSCAFG00000017219	7.6492	-0.832025	0.600678	-1.38514	0.166008	0.543522	SH2B1
ENSCAFG00000029079	92.6193	-0.336514	0.242905	-1.38538	0.165938	0.543522	ZNF614
ENSCAFG00000015822	368.319	0.301582	0.217798	1.38469	0.166148	0.54366	TUT1
ENSCAFG00000004109	34.2942	0.420556	0.304102	1.38294	0.166682	0.545089	FAM120B
ENSCAFG00000002156	10.4426	-1.03617	0.749847	-1.38184	0.167022	0.545109	TFAP2B
ENSCAFG00000007335	64.3439	-0.341028	0.246826	-1.38165	0.167078	0.545109	CCDC73
ENSCAFG00000015421	16.9915	-0.81656	0.591004	-1.38165	0.167079	0.545109	MAPK1
ENSCAFG00000029265	98.4466	-0.351449	0.254222	-1.38245	0.166833	0.545109	THY1
ENSCAFG00000003323	24.0721	-0.755626	0.547082	-1.38119	0.16722	0.545231	KIDINS220
ENSCAFG00000008034	12065.8	-0.257659	0.186589	-1.38089	0.167312	0.545231	SLF1
ENSCAFG00000014638	68.726	0.312514	0.226525	1.3796	0.167709	0.545591
ENSCAFG00000015002	77.9893	-0.390524	0.283075	-1.37958	0.167716	0.545591	PRRX1
ENSCAFG00000019654	6.40694	-1.10498	0.800657	-1.38009	0.16756	0.545591	WDR90
ENSCAFG00000010539	9.93442	1.06329	0.771642	1.37796	0.168216	0.546678
ENSCAFG00000031175	15.417	0.774366	0.562006	1.37786	0.168246	0.546678	DCTD
ENSCAFG00000006563	9.34484	0.929271	0.674852	1.377	0.168512	0.547223	EOGT
ENSCAFG00000008292	10.4641	-1.16588	0.846894	-1.37666	0.168618	0.547248	HEXB
ENSCAFG00000002270	12.0635	-0.903254	0.657441	-1.37389	0.169475	0.549709	NINJ1
ENSCAFG00000004446	13.6604	-0.837739	0.610133	-1.37304	0.169739	0.550177	TMEM43
ENSCAFG00000005686	13.2803	0.993178	0.723583	1.37258	0.169882	0.550177	SLC23A1
ENSCAFG00000006861	47.0505	-0.399465	0.291054	-1.37248	0.169915	0.550177	ANGPT4
ENSCAFG00000010777	10.2482	-0.729518	0.531881	-1.37158	0.170194	0.55076	KHDRBS1
ENSCAFG00000003842	90.2188	0.439	0.320215	1.37095	0.17039	0.551077	FIG4
ENSCAFG00000018935	46.5545	0.453194	0.330653	1.3706	0.170499	0.551109	CFAP53
ENSCAFG00000030492	8.88666	0.959769	0.70118	1.36879	0.171064	0.552615	ZNF7
ENSCAFG00000016095	12.4216	-0.76434	0.558673	-1.36813	0.17127	0.552961
ENSCAFG00000008149	83.8839	0.428997	0.313716	1.36747	0.171477	0.552989	LRRTM4
ENSCAFG00000009595	28.9449	-0.5246	0.38354	-1.36779	0.171379	0.552989	PKD2
ENSCAFG00000000336	21.2182	-0.747933	0.547837	-1.36525	0.172175	0.553003	HNRNPH1
ENSCAFG00000000602	10.3886	-0.858373	0.628368	-1.36604	0.171927	0.553003	RRM2B
ENSCAFG00000003803	13.293	-0.724861	0.530602	-1.36611	0.171904	0.553003	NRDC
ENSCAFG00000009072	54.8412	0.352708	0.258325	1.36536	0.172138	0.553003	KCNC1
ENSCAFG00000012991	20.8125	-0.725669	0.531434	-1.36549	0.172099	0.553003	ARID5B
ENSCAFG00000013655	237.474	-0.240179	0.175813	-1.3661	0.171906	0.553003	HMCN1
ENSCAFG00000013965	14.2869	0.899542	0.65818	1.36671	0.171715	0.553003	SLC24A5
ENSCAFG00000005177	28.8937	0.517498	0.379557	1.36343	0.172748	0.554524	HYI
ENSCAFG00000028884	8.8626	-1.21203	0.889404	-1.36275	0.172962	0.554891	SIKE1
ENSCAFG00000005725	20.3576	0.757081	0.555775	1.36221	0.173132	0.554933	SLC38A10
ENSCAFG00000031913	292.386	-0.269691	0.198	-1.36208	0.173174	0.554933
ENSCAFG00000007326	42.6008	0.546439	0.401339	1.36154	0.173342	0.555113	ADHFE1
ENSCAFG00000008115	8.69771	-0.871776	0.640415	-1.36127	0.173429	0.555113
ENSCAFG00000019117	17.1437	0.829637	0.609656	1.36083	0.173568	0.555238	MRM3
ENSCAFG00000003893	11.5226	-0.803335	0.590957	-1.35938	0.174026	0.555468	AGK
ENSCAFG00000004283	262.775	-0.261032	0.192117	-1.35871	0.174237	0.555468	FAM185A
ENSCAFG00000008019	8.82974	-0.838899	0.617171	-1.35926	0.174063	0.555468	SH3D19
ENSCAFG00000014518	52.7669	-0.444563	0.327173	-1.3588	0.17421	0.555468	MCU
ENSCAFG00000015332	82.4048	0.328436	0.241692	1.35891	0.174176	0.555468	MVB12A
ENSCAFG00000031839	180.246	-0.463623	0.340858	-1.36017	0.173777	0.555468
ENSCAFG00000003503	21.7373	0.903676	0.665525	1.35784	0.174514	0.555874	ARHGEF5
ENSCAFG00000018739	25.7712	0.620454	0.456994	1.35769	0.174564	0.555874	RANBP3
ENSCAFG00000000943	14.3859	-0.726887	0.535672	-1.35696	0.174793	0.555894	ARFGAP3
ENSCAFG00000007417	38.5245	0.579451	0.427096	1.35672	0.174869	0.555894	MAN2A1
ENSCAFG00000016519	1153.5	0.288276	0.2124	1.35724	0.174706	0.555894	PPARGC1A
ENSCAFG00000001086	22.8806	-0.482468	0.356006	-1.35522	0.175347	0.556462	MYC
ENSCAFG00000019823	19.4812	0.743378	0.548385	1.35558	0.175234	0.556462	GNAT2
ENSCAFG00000028593	162.827	0.285524	0.210654	1.35542	0.175285	0.556462
ENSCAFG00000000365	42.695	-0.49882	0.368548	-1.35347	0.175904	0.55728	MRNIP
ENSCAFG00000032070	15.08	0.962353	0.710928	1.35366	0.175846	0.55728	SAP18
ENSCAFG00000032401	111.437	-0.331446	0.24486	-1.35362	0.175858	0.55728
ENSCAFG00000007303	7.62938	0.801068	0.592097	1.35294	0.176076	0.557509	GPI
ENSCAFG00000004160	133.583	0.299094	0.221146	1.35247	0.176224	0.557659	TNIP3
ENSCAFG00000010145	8.6885	0.920945	0.681839	1.35068	0.176798	0.557826	RAB35
ENSCAFG00000010890	524.802	0.324271	0.240072	1.35072	0.176785	0.557826	COQ10B
ENSCAFG00000012582	11.6729	0.778046	0.57597	1.35084	0.176745	0.557826	G2E3
ENSCAFG00000015787	15.708	-0.684499	0.506873	-1.35044	0.176876	0.557826	PPP2R5E
ENSCAFG00000017229	15.7459	0.718359	0.531905	1.35054	0.176843	0.557826	ALKBH1
ENSCAFG00000030923	125.365	0.457888	0.338769	1.35162	0.176496	0.557826
ENSCAFG00000014159	10.6491	-0.918718	0.680555	-1.34995	0.177031	0.557944	TBC1D2B
ENSCAFG00000016597	10.0947	-1.02018	0.755858	-1.34969	0.177114	0.557944	SLC10A1
ENSCAFG00000006600	8.13522	1.13746	0.843023	1.34927	0.177251	0.55806	LRRC18
ENSCAFG00000000012	9.64436	-0.887232	0.657961	-1.34846	0.177512	0.558409	ATP9B
ENSCAFG00000008370	11.8426	-0.649696	0.482197	-1.34737	0.177862	0.558409	RNF13
ENSCAFG00000011273	13.5466	-0.771076	0.572087	-1.34783	0.177713	0.558409	SUN1
ENSCAFG00000024291	148.213	-0.822748	0.61048	-1.34771	0.177753	0.558409
ENSCAFG00000029842	12.5667	-0.919072	0.682012	-1.34759	0.177791	0.558409	MAFF
ENSCAFG00000000465	1314.76	0.231164	0.171787	1.34564	0.178419	0.558685
ENSCAFG00000010254	50.9991	-0.541486	0.40243	-1.34554	0.178451	0.558685	SFXN2
ENSCAFG00000018036	13.9181	0.703509	0.522705	1.3459	0.178334	0.558685	HSP90AA1
ENSCAFG00000023501	17.7169	-0.652637	0.485022	-1.34558	0.178438	0.558685	SETDB1
ENSCAFG00000030230	1247.46	0.23012	0.170878	1.3467	0.178078	0.558685
ENSCAFG00000023226	907.538	0.207568	0.154401	1.34434	0.178839	0.559585	CCL16
ENSCAFG00000031059	26.3528	0.525897	0.391336	1.34385	0.178996	0.559764	SPDYC
ENSCAFG00000000905	17.8547	-0.661455	0.49242	-1.34327	0.179184	0.560036	KPNA5
ENSCAFG00000004954	19.7965	0.595098	0.443231	1.34264	0.17939	0.560053	NRBP1
ENSCAFG00000015318	16.7084	-0.532648	0.396689	-1.34274	0.179357	0.560053	AP4E1
ENSCAFG00000003236	25.6437	0.53629	0.399605	1.34205	0.17958	0.560334	INPP5B
ENSCAFG00000000791	10.6115	1.06098	0.791148	1.34106	0.179901	0.560394	NOTCH4
ENSCAFG00000004990	60.7354	-0.316631	0.236104	-1.34107	0.179899	0.560394	SLC35F5
ENSCAFG00000030184	38.3622	-0.41325	0.308106	-1.34126	0.179836	0.560394
ENSCAFG00000011484	26.9162	-0.683101	0.509835	-1.33985	0.180295	0.56131	GIGYF2
ENSCAFG00000009639	10.1593	0.853983	0.637697	1.33917	0.180516	0.561567	KCNS1
ENSCAFG00000017103	18.9349	0.760383	0.567884	1.33897	0.180579	0.561567
ENSCAFG00000011457	14.7456	0.791343	0.591803	1.33717	0.181166	0.563079	NTRK3
ENSCAFG00000007520	16.1613	-0.690514	0.516726	-1.33632	0.181443	0.563626	CBR4
ENSCAFG00000003248	30.7467	-0.50801	0.380466	-1.33523	0.181801	0.564423	WDR92
ENSCAFG00000017143	18.5419	0.829665	0.621516	1.33491	0.181907	0.564438
ENSCAFG00000017892	12.1137	0.821238	0.615931	1.33333	0.182424	0.565729
ENSCAFG00000023887	16.5052	-0.747383	0.560715	-1.33291	0.182561	0.565838	BCAS4
ENSCAFG00000007907	9.54291	0.910171	0.683149	1.33232	0.182756	0.566127	LRBA
ENSCAFG00000031284	95.4243	-0.433327	0.325343	-1.33191	0.18289	0.56623	ZNF620
ENSCAFG00000016051	18.1381	0.702271	0.527702	1.33081	0.183252	0.567033	CACNA1C
ENSCAFG00000003104	211.849	0.209443	0.157488	1.3299	0.183553	0.567176	OGDH
ENSCAFG00000005985	13.1821	0.905399	0.681357	1.32882	0.183908	0.567176	TRNT1
ENSCAFG00000010283	137.615	0.319491	0.240393	1.32903	0.183837	0.567176	MSI1
ENSCAFG00000014322	17.0723	-0.998395	0.751309	-1.32887	0.18389	0.567176	PCOLCE
ENSCAFG00000016944	109.487	-0.359407	0.270464	-1.32885	0.183896	0.567176	ASH1L
ENSCAFG00000019838	11.9977	-0.905977	0.681132	-1.33011	0.183483	0.567176	RXRA
ENSCAFG00000020082	10.2764	-0.78181	0.58872	-1.32798	0.184183	0.567712	DNM1
ENSCAFG00000014601	29.7122	0.567005	0.427104	1.32756	0.184324	0.567833	TAF6
ENSCAFG00000014208	15.2553	0.749625	0.564848	1.32713	0.184466	0.567957	C5H11orf88
ENSCAFG00000029425	101.389	0.273672	0.206552	1.32495	0.185186	0.56978	SRPK3
ENSCAFG00000031323	52.2261	-0.398457	0.300785	-1.32472	0.185263	0.56978	C18H11orf68
ENSCAFG00000012764	25.8142	0.784601	0.592435	1.32437	0.185381	0.569831	CLCN2
ENSCAFG00000020228	6.39512	0.952984	0.719778	1.324	0.185504	0.569894	DHX38
ENSCAFG00000031630	78.3038	-0.438352	0.331256	-1.3233	0.185735	0.570291	GNG4
ENSCAFG00000003786	52.9397	-0.429696	0.324874	-1.32266	0.18595	0.570636	LAMB4
ENSCAFG00000004586	62.2261	-0.388636	0.294134	-1.32129	0.186405	0.571717	RSU1
ENSCAFG00000013691	11.5203	-0.808575	0.612237	-1.32069	0.186605	0.572016	PRG4
ENSCAFG00000029778	105.473	0.367938	0.278691	1.32024	0.186755	0.572162
ENSCAFG00000030465	313.06	0.312545	0.236824	1.31973	0.186924	0.572365	FTH1
ENSCAFG00000007666	38.0039	-0.404442	0.306711	-1.31864	0.187288	0.572852	EIF4G2
ENSCAFG00000018993	11.0343	-0.853089	0.646911	-1.31871	0.187265	0.572852	USP7
ENSCAFG00000011202	14.4715	0.780317	0.591912	1.3183	0.187403	0.572889	LRP10
ENSCAFG00000032695	43.7429	-0.492858	0.37397	-1.31791	0.187535	0.572977	FGF10
ENSCAFG00000030623	221.497	0.264886	0.201169	1.31673	0.187928	0.573865	LAYN
ENSCAFG00000000445	61.0878	-0.536708	0.408105	-1.31512	0.188469	0.574527	SYNE1
ENSCAFG00000006588	323.534	-0.209991	0.159706	-1.31486	0.188557	0.574527	PCED1A
ENSCAFG00000011422	24.2522	-0.519797	0.395161	-1.31541	0.188373	0.574527	HELZ
ENSCAFG00000029785	18.0081	0.72883	0.553991	1.3156	0.188309	0.574527
ENSCAFG00000004613	48.1832	0.362693	0.276033	1.31395	0.188863	0.574535	PLXND1
ENSCAFG00000029969	44.6804	0.48147	0.366285	1.31447	0.188689	0.574535	RGS4
ENSCAFG00000030310	51.9308	0.473913	0.360754	1.31367	0.188957	0.574535
ENSCAFG00000031230	86.8766	-0.284584	0.21664	-1.31363	0.188971	0.574535	CAAP1
ENSCAFG00000012950	286.086	0.316495	0.241013	1.31319	0.18912	0.574674	ZDHHC19
ENSCAFG00000007088	8.14511	1.09523	0.834544	1.31237	0.189394	0.574758	UBXN2B
ENSCAFG00000010547	23.7018	-0.553638	0.421929	-1.31216	0.189466	0.574758	COL17A1
ENSCAFG00000017552	55.5583	0.306965	0.233988	1.31188	0.18956	0.574758	S100A5
ENSCAFG00000023178	93.7024	0.298831	0.227741	1.31215	0.189468	0.574758	FGA
ENSCAFG00000008624	23.3219	0.529238	0.403555	1.31144	0.189709	0.574898	STBD1
ENSCAFG00000014414	14.8896	0.542535	0.413935	1.31068	0.189967	0.575366	2019-03-04
ENSCAFG00000009702	10.1072	0.837251	0.6392	1.30984	0.190249	0.575596
ENSCAFG00000028614	33.3517	-0.430163	0.328348	-1.31008	0.190168	0.575596	ZNF174
ENSCAFG00000009492	18.747	-0.580346	0.443603	-1.30826	0.190786	0.576484	INO80
ENSCAFG00000016905	16.7076	0.548526	0.419223	1.30844	0.190726	0.576484	TLN2
ENSCAFG00000017779	7.77424	-1.22994	0.940279	-1.30806	0.190853	0.576484	NEO1
ENSCAFG00000003557	12.989	-0.606192	0.46373	-1.30721	0.191142	0.577045	KIAA0319L
ENSCAFG00000004820	7.67799	-1.15174	0.881856	-1.30604	0.19154	0.57731	ITGA9
ENSCAFG00000006128	31.0688	-0.516012	0.395062	-1.30616	0.1915	0.57731	SEMA3D
ENSCAFG00000012489	22.0549	0.556035	0.425665	1.30627	0.19146	0.57731	CASTOR1
ENSCAFG00000010793	9.54644	0.937574	0.718056	1.30571	0.191651	0.577332	SLC12A7
ENSCAFG00000030359	10.9682	-0.75687	0.579966	-1.30503	0.191884	0.577723
ENSCAFG00000018998	134.886	-0.287287	0.22026	-1.3043	0.19213	0.578151	F9
ENSCAFG00000016160	21.442	0.477405	0.366458	1.30276	0.192658	0.579429	EPHX1
ENSCAFG00000006229	10.9706	0.915344	0.703225	1.30164	0.19304	0.57964	PCDH1
ENSCAFG00000010707	61.9542	0.42039	0.32287	1.30204	0.192903	0.57964	CCDC150
ENSCAFG00000032289	64.3981	-0.365813	0.28102	-1.30173	0.193008	0.57964	BMP6
ENSCAFG00000029639	44.4475	0.528416	0.406616	1.29955	0.193757	0.581479
ENSCAFG00000001095	54.2648	-0.364576	0.281229	-1.29637	0.194849	0.582402	TEF
ENSCAFG00000002990	37.2242	0.737835	0.568389	1.29812	0.194248	0.582402	ECPAS
ENSCAFG00000004994	9.66101	-0.80744	0.622712	-1.29665	0.194752	0.582402	SYN2
ENSCAFG00000013160	39.0835	0.355545	0.273981	1.2977	0.194392	0.582402	NPL
ENSCAFG00000016904	6.39718	-0.978548	0.754924	-1.29622	0.1949	0.582402	KHDC4
ENSCAFG00000019714	266.437	0.252936	0.194952	1.29742	0.194485	0.582402	SLC2A5
ENSCAFG00000024183	15.0384	0.730965	0.563297	1.29765	0.194406	0.582402
ENSCAFG00000032493	12.9404	0.54728	0.421998	1.29688	0.194673	0.582402	HIC2
ENSCAFG00000001433	213.832	-0.297272	0.229524	-1.29517	0.195262	0.582861	PLEC
ENSCAFG00000011909	101.293	0.378048	0.29186	1.29531	0.195214	0.582861	CAMK1G
ENSCAFG00000004882	9.54033	0.855657	0.661048	1.29439	0.195529	0.583346
ENSCAFG00000001891	111.27	-0.238503	0.184322	-1.29394	0.195685	0.5835	UBAP2
ENSCAFG00000012128	14.2952	-0.825704	0.638366	-1.29346	0.19585	0.58368	LRP2
ENSCAFG00000030285	18.8152	0.742713	0.574851	1.29201	0.196354	0.584868	CDR2L
ENSCAFG00000003597	24.7728	-0.521338	0.40385	-1.29092	0.196732	0.585056	SCAF1
ENSCAFG00000005236	11.7557	-0.854767	0.66196	-1.29127	0.196611	0.585056	TRAK1
ENSCAFG00000029113	7.80779	-0.805057	0.623627	-1.29093	0.196729	0.585056
ENSCAFG00000006497	10.8662	0.758365	0.587616	1.29058	0.19685	0.585095	PKP3
ENSCAFG00000003821	140.733	-0.248459	0.192735	-1.28913	0.197355	0.586038	ITGB1
ENSCAFG00000006362	7.26838	0.964281	0.748049	1.28906	0.197377	0.586038	NPHP3
ENSCAFG00000013688	16.3215	-0.661387	0.513218	-1.28871	0.197501	0.586093	USP28
ENSCAFG00000011231	13.8464	0.63039	0.489592	1.28758	0.197891	0.586609	LYST
ENSCAFG00000016185	10.1948	0.765061	0.594054	1.28786	0.197793	0.586609	ENAH
ENSCAFG00000029040	66.6153	-0.338735	0.263198	-1.287	0.198095	0.586609	TMEM72
ENSCAFG00000029179	268.665	-0.281951	0.219066	-1.28706	0.198074	0.586609
ENSCAFG00000018250	12.6428	-0.96958	0.753754	-1.28633	0.198326	0.58673	PLS3
ENSCAFG00000028995	25.9376	-0.587501	0.456745	-1.28628	0.198346	0.58673	TTC1
ENSCAFG00000003276	162.322	-0.297864	0.231764	-1.28521	0.19872	0.587526	ANTXR1
ENSCAFG00000007132	94.9781	0.316077	0.246023	1.28474	0.198882	0.587693	MIPEP
ENSCAFG00000018303	28.2856	0.528758	0.412025	1.28332	0.199382	0.588857	AFAP1L1
ENSCAFG00000008324	322.939	-0.276178	0.21529	-1.28282	0.199556	0.58906	CP
ENSCAFG00000010593	12.4606	0.705029	0.550356	1.28104	0.20018	0.589652	GSTO1
ENSCAFG00000019514	6.85693	1.03961	0.81128	1.28145	0.200036	0.589652	NPHP4
ENSCAFG00000023207	24.98	-0.521601	0.406886	-1.28193	0.199867	0.589652	WTAP
ENSCAFG00000029442	59.0704	0.330898	0.258262	1.28125	0.200106	0.589652	CCN2
ENSCAFG00000003262	7.79816	0.822338	0.642565	1.27977	0.200624	0.590651	APLF
ENSCAFG00000000228	147.908	0.235411	0.184057	1.27901	0.200894	0.591119	TMED9
ENSCAFG00000007500	53.0892	-0.486549	0.380496	-1.27872	0.200995	0.591119	SBF2
ENSCAFG00000000958	9.09419	-0.826614	0.647662	-1.2763	0.201848	0.591573	GJA1
ENSCAFG00000004102	30.4077	-0.497233	0.389487	-1.27664	0.201731	0.591573	ZC3HAV1
ENSCAFG00000005621	46.9422	0.420906	0.330452	1.27373	0.202759	0.591573	BHLHE40
ENSCAFG00000005969	42.2461	0.400019	0.313544	1.2758	0.202028	0.591573	TRMT6
ENSCAFG00000007790	9.98728	-0.755536	0.592383	-1.27542	0.202161	0.591573	POU6F1
ENSCAFG00000008312	10.8118	0.815384	0.638557	1.27692	0.201632	0.591573	HPS3
ENSCAFG00000010775	7.19051	-1.15167	0.90456	-1.27319	0.202952	0.591573	MEF2A
ENSCAFG00000011041	51.8106	0.413349	0.324331	1.27447	0.202497	0.591573	CSF2RA
ENSCAFG00000012125	10.8357	0.824784	0.647175	1.27444	0.202509	0.591573	STX16
ENSCAFG00000013198	7.9516	-1.01778	0.797726	-1.27586	0.202006	0.591573	FAM234B
ENSCAFG00000013511	21.6406	0.463094	0.363195	1.27505	0.20229	0.591573	REXO2
ENSCAFG00000014523	15.7029	0.594178	0.466648	1.27329	0.202915	0.591573	ENO2
ENSCAFG00000015192	243.967	-0.240219	0.188581	-1.27383	0.202725	0.591573	B3GNT3
ENSCAFG00000017163	25.0462	0.655655	0.514926	1.2733	0.202911	0.591573	PRDX2
ENSCAFG00000031523	121.017	0.319108	0.250134	1.27575	0.202044	0.591573
ENSCAFG00000031652	121.361	-0.392616	0.307976	-1.27483	0.202371	0.591573	SDC2
ENSCAFG00000032617	466.303	0.184663	0.144628	1.27681	0.201669	0.591573	ZSCAN16
ENSCAFG00000014074	36.6278	-0.52955	0.416188	-1.27238	0.203238	0.592096	CRYAB
ENSCAFG00000016504	70.128	0.368875	0.290038	1.27182	0.203438	0.592371	IL27RA
ENSCAFG00000023650	31.3463	0.406223	0.319529	1.27132	0.203616	0.592578	ARPC4
ENSCAFG00000011816	21.9857	-0.476178	0.374761	-1.27062	0.203864	0.592991	DGKD
ENSCAFG00000005019	25.9115	0.524151	0.413171	1.26861	0.204582	0.594459	GATA3
ENSCAFG00000006388	541.765	-0.204208	0.161009	-1.26831	0.204688	0.594459	NTN4
ENSCAFG00000029612	198.734	0.26196	0.206541	1.26832	0.204683	0.594459	MSS51
ENSCAFG00000019212	25.5176	-0.41087	0.324142	-1.26756	0.204954	0.59492	DNAJA3
ENSCAFG00000032456	45.3917	0.466249	0.36806	1.26677	0.205236	0.59543
ENSCAFG00000001836	116.252	-0.29032	0.229657	-1.26414	0.206178	0.596967	SMU1
ENSCAFG00000009663	82.6256	-0.794854	0.62879	-1.2641	0.206194	0.596967	SCD
ENSCAFG00000029971	114.822	-0.303415	0.239992	-1.26427	0.206133	0.596967	OTUD6B
ENSCAFG00000030060	7.78076	0.730516	0.577783	1.26434	0.206107	0.596967	MFAP3
ENSCAFG00000002894	46.3732	0.322214	0.255083	1.26318	0.206526	0.597473	AKAP2
ENSCAFG00000009983	9.93701	-0.824408	0.652729	-1.26302	0.206583	0.597473	ZNF423
ENSCAFG00000018331	10.8097	-0.962527	0.763159	-1.26124	0.207223	0.599013	COLEC12
ENSCAFG00000031845	533.128	-0.171475	0.136014	-1.26071	0.207412	0.599249	CGRRF1
ENSCAFG00000001875	9.46836	-0.712922	0.565922	-1.25975	0.207759	0.59942	CKAP4
ENSCAFG00000009411	252.142	0.320759	0.25464	1.25966	0.207793	0.59942	HNF4A
ENSCAFG00000012633	10.3081	-0.750377	0.595587	-1.2599	0.207707	0.59942	PI4KB
ENSCAFG00000006521	25.1219	-0.563508	0.447648	-1.25882	0.208095	0.599899	FRMD4B
ENSCAFG00000014662	9.47029	1.05617	0.839165	1.2586	0.208174	0.599899	CTDSP1
ENSCAFG00000018803	71.4884	-0.347957	0.276764	-1.25724	0.208668	0.601011	SAFB
ENSCAFG00000000453	31.8067	0.41557	0.330773	1.25636	0.208985	0.601213	ZFC3H1
ENSCAFG00000019015	270.105	0.227782	0.18132	1.25625	0.209027	0.601213	LRG1
ENSCAFG00000020201	672.2	0.26173	0.208359	1.25615	0.209061	0.601213	RABEPK
ENSCAFG00000000444	287.638	-0.225542	0.179714	-1.255	0.209478	0.601228	FLOT1
ENSCAFG00000004721	12.6081	-0.839917	0.66935	-1.25483	0.209542	0.601228	PDCD6IP
ENSCAFG00000011993	14.6115	0.662954	0.527911	1.25581	0.209186	0.601228
ENSCAFG00000015589	7.39229	0.932009	0.743018	1.25435	0.209713	0.601228	RABEP1
ENSCAFG00000019390	19.0632	0.613442	0.489036	1.25439	0.2097	0.601228	EHMT1
ENSCAFG00000030906	148.405	-0.28289	0.225385	-1.25515	0.209426	0.601228	RALA
ENSCAFG00000003403	30.5311	0.442539	0.353488	1.25192	0.210599	0.601652	PDIA4
ENSCAFG00000004224	8.2796	-0.813231	0.649821	-1.25147	0.210763	0.601652	PLEKHB2
ENSCAFG00000004501	80.7572	0.305808	0.244327	1.25163	0.210703	0.601652	COG1
ENSCAFG00000007103	7.85308	0.947615	0.757231	1.25142	0.21078	0.601652	ANAPC1
ENSCAFG00000007216	13.7795	0.883993	0.706637	1.25099	0.21094	0.601652	FAM3D
ENSCAFG00000007375	143.392	-0.269359	0.215258	-1.25133	0.210814	0.601652	MPHOSPH8
ENSCAFG00000009459	18.716	0.59896	0.477823	1.25352	0.210017	0.601652	FMOD
ENSCAFG00000010456	19.811	0.534736	0.427364	1.25124	0.210846	0.601652	S100PBP
ENSCAFG00000013410	24.0955	-0.692517	0.553153	-1.25195	0.21059	0.601652	RGL1
ENSCAFG00000028928	49.4868	-0.385064	0.307294	-1.25308	0.210176	0.601652
ENSCAFG00000000555	8.50076	-0.910759	0.729183	-1.24901	0.21166	0.602767	RNF19A
ENSCAFG00000003525	28.4479	-0.569539	0.456157	-1.24856	0.211826	0.602767	CCNC
ENSCAFG00000007348	166.395	0.283754	0.227287	1.24844	0.211871	0.602767	F11
ENSCAFG00000014100	133.486	0.330839	0.264865	1.24909	0.211634	0.602767	SGPL1
ENSCAFG00000029938	26.7683	0.679486	0.543829	1.24945	0.211501	0.602767
ENSCAFG00000000509	338.84	-0.188812	0.151313	-1.24783	0.212094	0.603095	DDX39B
ENSCAFG00000007186	44.2392	-0.461988	0.370557	-1.24674	0.212493	0.603616	POFUT1
ENSCAFG00000029772	76.5605	-0.327612	0.262746	-1.24688	0.212442	0.603616	BORCS5
ENSCAFG00000001568	8.77409	-0.811198	0.650927	-1.24622	0.212684	0.603651	MOCS1
ENSCAFG00000013017	15.9272	0.587415	0.471397	1.24612	0.212722	0.603651	CYB561
ENSCAFG00000000577	16.5973	-0.59714	0.479352	-1.24572	0.212866	0.603752	TIAM2
ENSCAFG00000030050	47.393	0.309386	0.248495	1.24504	0.213117	0.604157	CCSAP
ENSCAFG00000014921	7.7276	1.04238	0.837509	1.24462	0.213271	0.604286	RETREG3
ENSCAFG00000015674	62.8747	-0.35096	0.282105	-1.24408	0.213471	0.604547	CAMTA2
ENSCAFG00000013371	15.0256	0.690376	0.555247	1.24337	0.213733	0.604979	ETV6
ENSCAFG00000011698	718.071	0.17024	0.136988	1.24274	0.213965	0.605331	TLR7
ENSCAFG00000001774	107.443	0.304454	0.245723	1.23901	0.21534	0.605789	CUL7
ENSCAFG00000002093	156.873	-0.258819	0.208839	-1.23932	0.215226	0.605789	CASD1
ENSCAFG00000003868	8.89046	-0.868727	0.700825	-1.23958	0.215132	0.605789	CDC40
ENSCAFG00000005445	13.133	0.615203	0.49641	1.2393	0.215233	0.605789	TIMM50
ENSCAFG00000007104	8.12291	0.724722	0.584072	1.24081	0.214676	0.605789	CAPRIN1
ENSCAFG00000009407	34.1116	0.458168	0.369857	1.23877	0.21543	0.605789	LPCAT2
ENSCAFG00000011571	57.4641	0.390358	0.314393	1.24162	0.214375	0.605789	SOX5
ENSCAFG00000013309	15.6423	-0.554374	0.446747	-1.24091	0.214638	0.605789	INO80D
ENSCAFG00000014972	87.26	0.344204	0.277272	1.24139	0.21446	0.605789	NAGLU
ENSCAFG00000018686	39.9755	-0.394354	0.31791	-1.24046	0.214805	0.605789	NDUFV2
ENSCAFG00000031341	204.709	0.183165	0.147728	1.23988	0.215021	0.605789	PLSCR5
ENSCAFG00000031624	114.871	-0.300593	0.242409	-1.24002	0.214968	0.605789	ZNF529
ENSCAFG00000005980	5.99524	1.15143	0.929844	1.23831	0.215601	0.605936	HEATR5B
ENSCAFG00000013851	21.1259	0.44837	0.36216	1.23804	0.2157	0.605936	FYCO1
ENSCAFG00000000755	7.37872	0.98835	0.79862	1.23757	0.215875	0.606122	FNIP1
ENSCAFG00000005973	32.0231	-0.5381	0.435253	-1.23629	0.21635	0.606236	SIPA1L3
ENSCAFG00000012424	34.1527	0.47629	0.385152	1.23663	0.216225	0.606236	SYNPO2
ENSCAFG00000014976	14.4549	0.842441	0.681069	1.23694	0.21611	0.606236	MARK2
ENSCAFG00000032588	53.6216	0.331043	0.267722	1.23652	0.216266	0.606236
ENSCAFG00000006594	48.7847	0.610582	0.495078	1.2333	0.217462	0.608131
ENSCAFG00000008434	19.0993	0.741512	0.600828	1.23415	0.217147	0.608131	ATP2A2
ENSCAFG00000013370	79.1115	-0.316393	0.256444	-1.23377	0.217288	0.608131	SERINC4
ENSCAFG00000016806	10.2662	-0.934511	0.75773	-1.2333	0.217462	0.608131	MEF2D
ENSCAFG00000000827	17.2163	0.731449	0.593734	1.23195	0.217969	0.609243	SMC1B
ENSCAFG00000031030	252.654	-0.309256	0.251208	-1.23107	0.218295	0.60985
ENSCAFG00000004848	153.426	0.329781	0.268145	1.22986	0.21875	0.609959	KCTD14
ENSCAFG00000010715	8.96171	-0.774746	0.630057	-1.22964	0.218831	0.609959	TXLNA
[truncated: 3,580 more rows]

## Sheet: significant_genes
Supplementary Table 1. List of genes deregulated in CAS from canine adenoma.
fdr=0.05 and fc=2
Gene.stable.ID	baseMean	log2FoldChange	lfcSE	stat	pvalue	padj	Gene.name
ENSCAFG00000017877	14.6211	6.70203	0.792937	8.45216	2.85962e-17	1.99423e-14	STRA6
ENSCAFG00000011496	38.8553	5.40799	1.04814	5.15959	2.47486e-07	1.94468e-05	PIGR
ENSCAFG00000010090	115.604	4.89418	0.644018	7.59945	2.97398e-14	9.75991e-12	IGF2
ENSCAFG00000018666	11.908	4.08083	0.792552	5.14897	2.6192e-07	2.02951e-05	EGFLAM
ENSCAFG00000016071	35.2831	4.02693	0.567621	7.09439	1.29926e-12	3.02024e-10	IGFBP4
ENSCAFG00000032358	208.43	3.99866	0.518784	7.70777	1.28036e-14	4.7621e-12
ENSCAFG00000025567	16.0529	3.83443	0.761366	5.03625	4.74744e-07	3.39564e-05	A2M
ENSCAFG00000016948	46.2288	3.77641	0.493043	7.65938	1.86831e-14	6.51458e-12	LTBP2
ENSCAFG00000011087	10.5102	3.71794	0.704219	5.27952	1.29521e-07	1.12906e-05	DKK2
ENSCAFG00000010664	16.3547	3.71402	0.651005	5.70506	1.16303e-08	1.47467e-06	ANO1
ENSCAFG00000000814	10.8622	3.68338	0.616951	5.9703	2.36819e-09	3.38772e-07
ENSCAFG00000018844	10.8665	3.52303	0.912881	3.85924	0.00011374	0.00382264	ADAMTS12
ENSCAFG00000011650	10.0529	3.43539	0.661487	5.19343	2.06451e-07	1.69381e-05	INPP5D
ENSCAFG00000019189	101.675	3.17767	0.389993	8.14803	3.69888e-16	1.876e-13	BGN
ENSCAFG00000005169	9.11969	3.17409	0.786304	4.03672	5.42044e-05	0.00201604	PRKCQ
ENSCAFG00000031382	28.9761	3.14443	0.513267	6.12631	8.99404e-10	1.35615e-07	PMEPA1
ENSCAFG00000032473	491.499	3.13186	0.297286	10.5348	5.96936e-26	3.33031e-22	ISCA2
ENSCAFG00000018540	9.97431	3.12135	0.694584	4.49383	6.99525e-06	0.000364734	MYO1F
ENSCAFG00000014473	29.553	3.06118	0.592324	5.16809	2.36499e-07	1.8849e-05	BCHE
ENSCAFG00000005737	41.1071	3.02967	0.472272	6.4151	1.40728e-10	2.30918e-08	SFRP1
ENSCAFG00000010274	15.7145	3.00164	0.795029	3.77551	0.00015968	0.00503307	CHI3L1
ENSCAFG00000009927	9.82792	2.95195	0.895064	3.29803	0.000973671	0.0222627
ENSCAFG00000012657	14.5205	2.84855	0.762737	3.73464	0.000187984	0.00569979
ENSCAFG00000029153	46.3551	2.78323	0.534276	5.20935	1.89506e-07	1.57799e-05	PEG3
ENSCAFG00000024900	7.35857	2.73956	0.794722	3.4472	0.000566437	0.013983	SLC22A5
ENSCAFG00000030258	189.048	2.73156	0.669889	4.07763	4.54962e-05	0.00172669	IGHM
ENSCAFG00000012146	21.9204	2.72934	0.582396	4.6864	2.78053e-06	0.000156693	SCN4A
ENSCAFG00000015881	13.0292	2.70943	0.662665	4.08868	4.33832e-05	0.0016692	ZMYND15
ENSCAFG00000006062	52.303	2.69844	0.701065	3.84906	0.00011857	0.00391421	COL4A1
ENSCAFG00000000803	164.963	2.69433	0.503965	5.34626	8.97917e-08	8.07981e-06	DLA-DRA
ENSCAFG00000003426	20.0745	2.67635	0.65281	4.09975	4.13603e-05	0.00161363	TNC
ENSCAFG00000004498	7.10555	2.63388	0.855351	3.0793	0.00207488	0.0388448	SSTR2
ENSCAFG00000018101	91.0307	2.62104	0.345693	7.58198	3.40324e-14	1.05482e-11	CD74
ENSCAFG00000005802	13.3213	2.62018	0.822552	3.18543	0.0014454	0.0294302	GPR183
ENSCAFG00000008404	134.145	2.59627	0.659841	3.93469	8.33029e-05	0.00290467	CLU
ENSCAFG00000018323	8.78961	2.58488	0.713446	3.62309	0.000291099	0.00803982	ABLIM3
ENSCAFG00000005138	13.0963	2.57827	0.800216	3.22197	0.00127311	0.0271094	RPL14
ENSCAFG00000018211	8.70648	2.57121	0.856353	3.00251	0.0026776	0.0468287
ENSCAFG00000016208	12.271	2.56054	0.598054	4.28146	1.85671e-05	0.000835368	TBC1D1
ENSCAFG00000007917	8.88133	2.54148	0.828858	3.06624	0.00216768	0.0397812	DNAH6
ENSCAFG00000000806	38.0872	2.5383	0.340615	7.4521	9.18684e-14	2.44064e-11	HLA-DRB1
ENSCAFG00000000868	15.5324	2.53186	0.82454	3.07063	0.00213606	0.039396	SMOC2
ENSCAFG00000015889	11.935	2.46086	0.673379	3.6545	0.000257687	0.00733487
ENSCAFG00000009036	8.65044	2.43264	0.661752	3.67606	0.000236859	0.00681153	PLCB2
ENSCAFG00000011462	16.0987	2.42221	0.716558	3.38033	0.000723978	0.0175612	CFI
ENSCAFG00000003111	15.7918	2.39989	0.631032	3.80312	0.000142885	0.00458134	ADCYAP1R1
ENSCAFG00000008975	9.68322	2.34767	0.757861	3.09775	0.00194994	0.0375129	THBS4
ENSCAFG00000030408	13.2461	2.30261	0.767956	2.99837	0.00271431	0.0473222
ENSCAFG00000031017	12.6109	2.29608	0.608556	3.773	0.000161296	0.00505544	SMIM33
ENSCAFG00000004127	23.9297	2.27082	0.416496	5.45219	4.97533e-08	4.70464e-06	SESN3
ENSCAFG00000008262	16.6558	2.22835	0.675043	3.30105	0.000963253	0.0222066	CERS5
ENSCAFG00000031797	43.8316	2.21386	0.33734	6.56271	5.28392e-11	9.21219e-09
ENSCAFG00000000701	48.1554	2.1445	0.69378	3.09103	0.00199461	0.0378501
ENSCAFG00000031638	16.0343	2.11163	0.578161	3.65232	0.000259882	0.0073598
ENSCAFG00000020425	34.3441	2.09088	0.409462	5.1064	3.28355e-07	2.41039e-05	CDH11
ENSCAFG00000011905	28.0338	2.07105	0.586951	3.52849	0.000417938	0.0106469	FITM1
ENSCAFG00000019647	9.77348	2.05104	0.64691	3.17052	0.00152166	0.0305372	RHOT2
ENSCAFG00000018277	33.952	1.97316	0.507824	3.88552	0.000102113	0.00351658
ENSCAFG00000013481	11.1162	1.96927	0.477922	4.12049	3.78067e-05	0.00148538	CREB3L2
ENSCAFG00000019839	24.3002	1.93029	0.611459	3.15685	0.00159481	0.0316635	PSRC1
ENSCAFG00000000812	41.6408	1.92707	0.455908	4.22689	2.36948e-05	0.00101687	DLA-DQA1
ENSCAFG00000006073	53.6738	1.91203	0.462737	4.13199	3.59631e-05	0.00145408	POSTN
ENSCAFG00000001957	14.1551	1.90365	0.532065	3.57786	0.00034642	0.00920322	DOCK8
ENSCAFG00000000239	12.1843	1.89707	0.583349	3.25203	0.00114585	0.0251682	PDE7B
ENSCAFG00000012301	22.1021	1.89549	0.512464	3.69878	0.000216635	0.00629482	TNS3
ENSCAFG00000016342	31.1821	1.87756	0.492643	3.8112	0.000138296	0.00445985	PCDH7
ENSCAFG00000012963	223.762	1.87016	0.356949	5.23929	1.61195e-07	1.36259e-05
ENSCAFG00000009810	11.8765	1.86233	0.582717	3.19594	0.00139377	0.0286932	JAM3
ENSCAFG00000003253	11.2725	1.84996	0.536027	3.45125	0.000558001	0.013836	YRDC
ENSCAFG00000017138	30.4553	1.80271	0.548578	3.28616	0.00101564	0.0229403	CILP
ENSCAFG00000030744	13.2576	1.78929	0.598728	2.98849	0.00280363	0.0485759	LRRC46
ENSCAFG00000018625	64.0308	1.77209	0.478176	3.70595	0.000210604	0.00620772	C3
ENSCAFG00000000912	14.4327	1.76083	0.549461	3.20465	0.00135226	0.0282853	RXRB
ENSCAFG00000013255	16.2244	1.75786	0.529663	3.31883	0.000903959	0.0213694	MKI67
ENSCAFG00000016840	14.6848	1.74863	0.545705	3.20435	0.00135368	0.0282853	HEATR4
ENSCAFG00000016838	28.3855	1.73163	0.47472	3.64769	0.000264607	0.00745578	KAT8
ENSCAFG00000014595	22.0221	1.70578	0.551506	3.09294	0.00198181	0.0377356	PYGL
ENSCAFG00000004237	60.2131	1.69451	0.306682	5.52531	3.28903e-08	3.59794e-06	KIAA1217
ENSCAFG00000001477	23.8239	1.68954	0.463494	3.64522	0.000267161	0.00748991	CMTR1
ENSCAFG00000018081	20.2333	1.66185	0.50849	3.26821	0.00108231	0.0240566	SPECC1
ENSCAFG00000030961	16.804	1.6396	0.54536	3.00646	0.00264306	0.0465841
ENSCAFG00000005758	26.2214	1.61727	0.50226	3.21999	0.00128197	0.0271943
ENSCAFG00000003340	17.8315	1.60633	0.503973	3.18734	0.00143587	0.0293433	AKNA
ENSCAFG00000017954	441.608	1.60502	0.214141	7.49515	6.6222e-14	1.94449e-11	TNIP1
ENSCAFG00000000810	37.8664	1.58985	0.478604	3.32185	0.000894212	0.0213197	TRPS1
ENSCAFG00000006069	46.1451	1.51612	0.40227	3.76891	0.000163964	0.00511037	COL4A2
ENSCAFG00000030082	33.0332	1.50113	0.504415	2.97599	0.00292049	0.0498831	XKRX
ENSCAFG00000015215	52.6331	1.49341	0.451269	3.30936	0.000935102	0.021647	F5
ENSCAFG00000029087	42.7036	1.49123	0.460578	3.23774	0.0012048	0.0260527	GATA4
ENSCAFG00000006416	15.9766	1.48346	0.466177	3.18218	0.00146171	0.0294833	PPP4R2
ENSCAFG00000014105	27.9954	1.3907	0.430226	3.2325	0.00122711	0.0263829	SMARCB1
ENSCAFG00000009860	30.2987	1.38672	0.461459	3.00508	0.00265513	0.0465841	BRD7
ENSCAFG00000016972	28.6397	1.38569	0.464726	2.98173	0.00286623	0.0492781	MED12
ENSCAFG00000014929	25.6679	1.37687	0.415386	3.31467	0.000917507	0.0215178	CHD4
ENSCAFG00000008203	35.8508	1.37538	0.394698	3.48464	0.000492797	0.0124969	TMEM120B
ENSCAFG00000002525	35.7865	1.36434	0.317971	4.29076	1.78066e-05	0.000814289	COL15A1
ENSCAFG00000018564	88.5325	1.3529	0.321629	4.2064	2.59472e-05	0.00110503	GRIA3
ENSCAFG00000000500	24.7265	1.32537	0.367553	3.60592	0.000311044	0.0084638	DLA-64
ENSCAFG00000013740	19.2122	1.30746	0.429054	3.04731	0.00230898	0.0422354	MAP2
ENSCAFG00000014594	126.151	1.27696	0.227165	5.62128	1.89553e-08	2.25003e-06	ABHD12B
ENSCAFG00000001298	33.9545	1.26746	0.350837	3.61267	0.000303061	0.00832895	SCUBE3
ENSCAFG00000002727	94.8423	1.25573	0.264821	4.74181	2.11818e-06	0.000123097	ABCA1
ENSCAFG00000013633	376.899	1.22198	0.257385	4.74766	2.0578e-06	0.000123043	B2M
ENSCAFG00000002296	340.196	1.19492	0.270738	4.41356	1.01685e-05	0.000515729	POLR2B
ENSCAFG00000005483	28.1978	1.17064	0.352551	3.32047	0.000898654	0.0213344	ARHGEF40
ENSCAFG00000031668	26.4522	1.13054	0.375865	3.00785	0.00263107	0.0465841
ENSCAFG00000004481	94.0991	1.0622	0.255134	4.1633	3.13685e-05	0.001306	SLC6A6
ENSCAFG00000006491	71.8263	-1.03572	0.266909	-3.88041	0.000104278	0.0035682	ITGA5
ENSCAFG00000020150	56.6707	-1.06611	0.331857	-3.21256	0.0013156	0.027697	RPL5
ENSCAFG00000023837	80.1809	-1.08526	0.286312	-3.7905	0.000150346	0.00479304	PTGFRN
ENSCAFG00000005528	60.4404	-1.09276	0.315639	-3.46204	0.000536092	0.0135333	TIMP2
ENSCAFG00000031644	41.5364	-1.11837	0.367302	-3.04482	0.00232822	0.0423099	FBXL7
ENSCAFG00000019688	62.1423	-1.12161	0.345857	-3.24298	0.00118287	0.025678	RERE
ENSCAFG00000029172	833.496	-1.12329	0.221867	-5.0629	4.12916e-07	2.99177e-05
ENSCAFG00000003880	464.816	-1.12788	0.26103	-4.32088	1.55407e-05	0.000734758
ENSCAFG00000016984	74.4101	-1.12792	0.30256	-3.72792	0.000193068	0.0058223	PER1
ENSCAFG00000025524	52.231	-1.14023	0.28415	-4.01279	6.00061e-05	0.00220246
ENSCAFG00000029495	147.026	-1.14448	0.270726	-4.22744	2.36366e-05	0.00101687
ENSCAFG00000000953	100.658	-1.15437	0.382813	-3.01548	0.00256575	0.0458692	CYB5R3
ENSCAFG00000011172	126.192	-1.17477	0.282783	-4.15431	3.26266e-05	0.00133841	FSTL1
ENSCAFG00000012891	51.2956	-1.18227	0.307405	-3.84595	0.000120084	0.00394087	PARD3B
ENSCAFG00000004529	1146.42	-1.20398	0.217691	-5.53067	3.1901e-08	3.55951e-06	VIM
ENSCAFG00000019717	35.4778	-1.21258	0.40291	-3.00956	0.00261626	0.0464844	BSG
ENSCAFG00000029774	102.681	-1.2128	0.234614	-5.16935	2.34911e-07	1.8849e-05
ENSCAFG00000006293	83.9248	-1.21426	0.305038	-3.98069	6.87142e-05	0.00245741	NR3C1
ENSCAFG00000010290	360.658	-1.22164	0.207595	-5.88474	3.98683e-09	5.42501e-07
ENSCAFG00000001420	49.2793	-1.24447	0.268327	-4.63788	3.51998e-06	0.000194435	TMEM184B
ENSCAFG00000009793	16.2934	-1.24912	0.400403	-3.11967	0.00181057	0.0353187	CBLB
ENSCAFG00000020329	22.7215	-1.25068	0.406704	-3.07517	0.00210382	0.0391581	SLC12A4
ENSCAFG00000029011	126.181	-1.25185	0.21846	-5.73036	1.00219e-08	1.30028e-06	CD164
ENSCAFG00000011607	28.4706	-1.27612	0.371098	-3.43878	0.000584343	0.0143615	MSMO1
ENSCAFG00000013180	78.5426	-1.31285	0.322435	-4.07166	4.66783e-05	0.00175958	DDR2
ENSCAFG00000000366	43.5706	-1.32389	0.403901	-3.27777	0.00104631	0.0234433	SASH1
ENSCAFG00000028875	146.964	-1.33278	0.303537	-4.39083	1.12918e-05	0.00056	CD248
ENSCAFG00000020179	69.0185	-1.35814	0.366572	-3.70497	0.000211412	0.00620772	TGFBR3
ENSCAFG00000002301	17.424	-1.36521	0.456245	-2.99228	0.00276904	0.048126	ECM2
ENSCAFG00000003962	40.4957	-1.37369	0.387264	-3.54717	0.000389394	0.0100576	FAT4
ENSCAFG00000009462	125.508	-1.37428	0.329232	-4.17421	2.99023e-05	0.00125432	PRELP
ENSCAFG00000030889	20.9181	-1.39393	0.386638	-3.60525	0.000311851	0.0084638	ZBTB47
ENSCAFG00000007156	29.665	-1.39673	0.391271	-3.56974	0.000357343	0.00944841	DENND5A
ENSCAFG00000012093	50.271	-1.39967	0.372061	-3.76193	0.000168604	0.0051819	CTSK
ENSCAFG00000002069	457.045	-1.41816	0.262398	-5.40461	6.49495e-08	5.94022e-06	COL1A2
ENSCAFG00000002563	22.7449	-1.42435	0.457075	-3.11623	0.00183178	0.0356081	FOXJ3
ENSCAFG00000018359	31.2244	-1.43669	0.42555	-3.37607	0.000735295	0.0177585	IL13RA1
ENSCAFG00000000934	69.1289	-1.43705	0.347891	-4.13075	3.6158e-05	0.00145408	COL14A1
ENSCAFG00000009561	40.1266	-1.452	0.320174	-4.53503	5.75964e-06	0.000306029	DNMBP
ENSCAFG00000009564	47.4175	-1.46163	0.434334	-3.36522	0.000764832	0.0183922	ATP2B4
ENSCAFG00000017929	42.3239	-1.48041	0.454126	-3.25991	0.00111446	0.024673	RTL1
ENSCAFG00000007838	44.8112	-1.48175	0.387641	-3.82248	0.000132115	0.0042853	SERPING1
ENSCAFG00000012552	22.7451	-1.4881	0.481801	-3.08861	0.00201093	0.0380305	SS18L1
ENSCAFG00000030194	33.7199	-1.50249	0.397813	-3.77687	0.000158813	0.00503307	CPPED1
ENSCAFG00000012860	51.0897	-1.51187	0.333159	-4.53799	5.67929e-06	0.000304661	RAPH1
ENSCAFG00000031392	129.534	-1.55825	0.354168	-4.39976	1.08372e-05	0.000544692	PRR7
ENSCAFG00000006440	3813.72	-1.56396	0.285431	-5.4793	4.27017e-08	4.20641e-06	LTA4H
ENSCAFG00000018372	25.8898	-1.57701	0.442154	-3.56666	0.000361555	0.00951469	PGRMC1
ENSCAFG00000011556	14.6098	-1.58517	0.502647	-3.15365	0.00161242	0.0318997	RIPOR3
ENSCAFG00000006766	16.1652	-1.58893	0.513578	-3.09384	0.00197585	0.0377356	DLC1
ENSCAFG00000003945	22.5494	-1.58972	0.447781	-3.55022	0.00038491	0.00998796	DENND2A
ENSCAFG00000032408	64.1869	-1.59965	0.337141	-4.74475	2.08759e-06	0.000123043	TMEM255B
ENSCAFG00000012494	127.677	-1.60262	0.313814	-5.10691	3.27477e-07	2.41039e-05	TACC2
ENSCAFG00000017820	31.9496	-1.61812	0.335731	-4.81968	1.43791e-06	9.11599e-05	CD276
ENSCAFG00000018083	19.3226	-1.63447	0.502109	-3.25521	0.00113308	0.024986	TMEM164
ENSCAFG00000004043	113.853	-1.63842	0.517212	-3.1678	0.00153596	0.0307138	LAMA4
ENSCAFG00000031751	13.3873	-1.64845	0.542299	-3.03975	0.00236772	0.0428879
ENSCAFG00000031033	24.6938	-1.65048	0.403233	-4.09312	4.25609e-05	0.00164894	EMP1
ENSCAFG00000023780	22.626	-1.65723	0.532256	-3.1136	0.00184819	0.0358022	MUC5B
ENSCAFG00000015625	16.3532	-1.67132	0.543536	-3.07491	0.00210565	0.0391581	FMN2
ENSCAFG00000004021	28.3755	-1.70077	0.346252	-4.91194	9.01783e-07	5.91888e-05	TUBE1
ENSCAFG00000004151	25.9441	-1.70745	0.42669	-4.00162	6.29101e-05	0.00226436	ANXA5
ENSCAFG00000003758	12.8437	-1.71775	0.571618	-3.00506	0.00265527	0.0465841	PCDH18
ENSCAFG00000016825	12.5491	-1.71792	0.53836	-3.19103	0.00141766	0.0290777	SH3PXD2B
ENSCAFG00000012092	14.4229	-1.72142	0.516301	-3.33415	0.000855617	0.0204871	AGAP1
ENSCAFG00000013807	12.9043	-1.73175	0.561438	-3.08449	0.00203902	0.0384313	TMEM47
ENSCAFG00000003615	19.3951	-1.73736	0.502009	-3.46081	0.000538543	0.0135339	ZYX
ENSCAFG00000002753	54.1516	-1.75387	0.487081	-3.60078	0.000317268	0.0085509	GPNMB
ENSCAFG00000018287	19.6777	-1.75657	0.493063	-3.56256	0.000367261	0.00957452	WDR44
ENSCAFG00000032525	1807.4	-1.76924	0.191211	-9.25282	2.18645e-20	3.04955e-17	AHNAK
ENSCAFG00000009421	175.563	-1.7698	0.322244	-5.49212	3.97137e-08	4.10301e-06	MMP2
ENSCAFG00000018610	13.0899	-1.7717	0.534523	-3.31454	0.000917947	0.0215178	TRIP10
ENSCAFG00000016608	49.2529	-1.79541	0.41803	-4.29494	1.74744e-05	0.000807783	SLIT2
ENSCAFG00000000275	40.1172	-1.82354	0.426893	-4.27166	1.94025e-05	0.000859099	NHSL1
ENSCAFG00000010144	19.8657	-1.82949	0.509771	-3.58884	0.00033215	0.00886633	ELK4
ENSCAFG00000029189	338.649	-1.83281	0.199205	-9.20061	3.55917e-20	3.97132e-17	TIMP3
ENSCAFG00000012433	25.5363	-1.84363	0.50275	-3.6671	0.000245316	0.00701857	PER2
ENSCAFG00000009634	40.7999	-1.86491	0.362491	-5.1447	2.67947e-07	2.03944e-05	NFKBIZ
ENSCAFG00000030307	13.6005	-1.86807	0.570627	-3.27371	0.00106146	0.0236876
ENSCAFG00000011769	39.2912	-1.88248	0.394548	-4.77125	1.83088e-06	0.000111027	ANK2
ENSCAFG00000019798	14.5421	-1.88704	0.583871	-3.23194	0.00122953	0.0263829	CSF1
ENSCAFG00000017616	39.1017	-1.91515	0.438154	-4.37094	1.2371e-05	0.000605421	LARP6
ENSCAFG00000009282	36.2804	-1.94732	0.525065	-3.70872	0.000208308	0.00618165	CREB3L1
ENSCAFG00000014232	77.5596	-1.95691	0.39334	-4.9751	6.52136e-07	4.38346e-05	ARVCF
ENSCAFG00000008485	45.4102	-1.96328	0.435545	-4.50765	6.55501e-06	0.000345004	MED12L
ENSCAFG00000029826	45.2983	-1.98138	0.418601	-4.73332	2.20871e-06	0.000127035	DUSP1
ENSCAFG00000014023	12.2037	-1.98289	0.631798	-3.1385	0.00169817	0.0333595	OTC
ENSCAFG00000002917	109.939	-1.98845	0.325634	-6.10639	1.01911e-09	1.49622e-07	AEBP1
ENSCAFG00000000430	11.5395	-2.014	0.519206	-3.87899	0.000104891	0.0035682	ESR1
ENSCAFG00000012610	10.8869	-2.04165	0.620073	-3.29259	0.000992684	0.0226048	LMO3
ENSCAFG00000011915	56.6867	-2.05096	0.477467	-4.29549	1.74309e-05	0.000807783
ENSCAFG00000000804	244.836	-2.05476	0.296031	-6.94101	3.89311e-12	8.35371e-10	FBLN1
ENSCAFG00000009371	18.6024	-2.0586	0.624064	-3.2987	0.000971354	0.0222627	SORBS3
ENSCAFG00000010049	20.7702	-2.08323	0.525042	-3.96774	7.25562e-05	0.00256197	GFRA2
ENSCAFG00000023219	10.8733	-2.0837	0.673663	-3.09309	0.00198083	0.0377356
ENSCAFG00000004082	19.0403	-2.09063	0.555828	-3.76128	0.000169046	0.0051819	ABTB1
ENSCAFG00000030576	19.4904	-2.09527	0.468144	-4.4757	7.61615e-06	0.000393431	PPP1R15A
ENSCAFG00000006996	9.3813	-2.10029	0.647137	-3.24551	0.00117239	0.0256173	CCDC92
ENSCAFG00000002919	60.123	-2.1067	0.485269	-4.3413	1.41641e-05	0.000687144	EFEMP1
ENSCAFG00000030632	35.419	-2.10934	0.462334	-4.56238	5.05779e-06	0.000276641
ENSCAFG00000007455	28.3488	-2.11944	0.440643	-4.80989	1.51015e-06	9.43098e-05	RCN1
ENSCAFG00000010991	11.5117	-2.14684	0.719822	-2.98246	0.00285944	0.0492781	ACACB
ENSCAFG00000028754	141.068	-2.15331	0.293597	-7.33423	2.23006e-13	5.65523e-11	PLPP3
ENSCAFG00000000945	29.2227	-2.16321	0.524079	-4.12765	3.6649e-05	0.00146046	MAN1A1
ENSCAFG00000001581	14.7833	-2.16854	0.579664	-3.74103	0.000183271	0.00558726	ADAMTSL1
ENSCAFG00000002941	10.8208	-2.192	0.675552	-3.24476	0.00117549	0.0256173	ME1
ENSCAFG00000005603	44.8991	-2.20694	0.338907	-6.51194	7.41848e-11	1.25417e-08	ISM1
ENSCAFG00000014348	7.16611	-2.22156	0.691243	-3.21386	0.00130963	0.0276757	KDELC2
ENSCAFG00000019943	42.5624	-2.22511	0.512855	-4.33867	1.43351e-05	0.000689442	CRISPLD2
ENSCAFG00000000678	9.8728	-2.23032	0.579441	-3.84909	0.000118557	0.00391421	ZFPM2
ENSCAFG00000000874	59.2289	-2.24431	0.436388	-5.14291	2.70511e-07	2.03944e-05	THBS2
ENSCAFG00000017040	272.996	-2.25511	0.552434	-4.08213	4.46243e-05	0.0017052	FOS
ENSCAFG00000032584	20.125	-2.26587	0.585092	-3.87267	0.000107648	0.00363982
ENSCAFG00000019585	19.1192	-2.28306	0.630106	-3.62329	0.000290878	0.00803982	TSR3
ENSCAFG00000024748	30.3995	-2.29979	0.514545	-4.46956	7.83818e-06	0.000401186	CD55
ENSCAFG00000004443	80.3961	-2.32229	0.401162	-5.78892	7.08403e-09	9.40995e-07	FOSB
ENSCAFG00000024189	48.7135	-2.32648	0.411259	-5.65698	1.5406e-08	1.91e-06	SERPINF1
ENSCAFG00000011426	15.8022	-2.33155	0.537916	-4.33441	1.46149e-05	0.000696892	PTGIS
ENSCAFG00000010530	56.9972	-2.34409	0.480842	-4.87497	1.08825e-06	6.97856e-05	CCDC80
ENSCAFG00000028962	14.6789	-2.34444	0.769656	-3.04608	0.00231844	0.0422699	SLC25A21
ENSCAFG00000030269	112.447	-2.36401	0.550491	-4.29436	1.75196e-05	0.000807783	MFAP4
ENSCAFG00000009506	26.0858	-2.36867	0.519941	-4.55565	5.22227e-06	0.000282865	ABI3BP
ENSCAFG00000002797	30.764	-2.38098	0.359969	-6.61439	3.73099e-11	6.71457e-09	KLF4
ENSCAFG00000001487	13.6956	-2.4336	0.764861	-3.18175	0.00146386	0.0294833	LGALS1
ENSCAFG00000003005	18.2057	-2.44657	0.582278	-4.20172	2.64891e-05	0.00111957	CREB5
ENSCAFG00000013538	26.033	-2.46922	0.524853	-4.7046	2.54368e-06	0.000144808	ZBTB16
ENSCAFG00000018208	9.44159	-2.47228	0.747046	-3.30941	0.000934931	0.021647	ABCC1
ENSCAFG00000028998	74.0957	-2.50778	0.408322	-6.14168	8.16519e-10	1.26538e-07
ENSCAFG00000017694	8.15061	-2.51774	0.766459	-3.2849	0.00102018	0.02295	USP31
ENSCAFG00000016192	53.4681	-2.52934	0.502869	-5.02981	4.90954e-07	3.46713e-05	SDK1
ENSCAFG00000008354	23.8425	-2.57587	0.651123	-3.95604	7.62016e-05	0.00267377	SCARA5
ENSCAFG00000007146	14.1459	-2.57685	0.543179	-4.74402	2.09519e-06	0.000123043	SACS
ENSCAFG00000001438	84.8195	-2.57986	0.344764	-7.48299	7.26516e-14	2.02662e-11	PI16
ENSCAFG00000009364	200.597	-2.5863	0.529984	-4.87997	1.06104e-06	6.88321e-05	TFG
ENSCAFG00000029568	48.6836	-2.60334	0.527003	-4.93989	7.8166e-07	5.19152e-05
ENSCAFG00000011722	14.2031	-2.60661	0.67861	-3.84111	0.000122481	0.00399604	CD34
ENSCAFG00000006740	29.8767	-2.60735	0.523052	-4.98487	6.20029e-07	4.21846e-05	OLFML1
ENSCAFG00000012206	10.259	-2.62517	0.759683	-3.45562	0.000549039	0.013707	ACKR3
ENSCAFG00000006142	337.173	-2.63808	0.47219	-5.58691	2.31151e-08	2.68665e-06	DCN
ENSCAFG00000010085	8.42173	-2.64314	0.727664	-3.63236	0.000280836	0.00783393	ATP10A
ENSCAFG00000009509	61.5706	-2.64556	0.425876	-6.21203	5.23041e-10	8.33727e-08	F13A1
ENSCAFG00000017482	43.0298	-2.65933	0.375305	-7.08578	1.38259e-12	3.08538e-10	ITGA11
ENSCAFG00000011960	10.0617	-2.66636	0.622172	-4.28556	1.82278e-05	0.00082677	C4H1orf198
ENSCAFG00000018090	9.61919	-2.67077	0.624702	-4.27528	1.90899e-05	0.000852019	AMMECR1
ENSCAFG00000019950	26.3883	-2.75153	0.648568	-4.24247	2.21075e-05	0.000971164	HMCN2
ENSCAFG00000029367	13.7253	-2.79003	0.671522	-4.15478	3.25605e-05	0.00133841	COL28A1
ENSCAFG00000017913	12.7015	-2.81134	0.701756	-4.00615	6.17169e-05	0.00223584	PMP22
ENSCAFG00000013833	16.7354	-2.82677	0.516703	-5.47079	4.48042e-08	4.3097e-06	IL16
ENSCAFG00000019177	339.97	-2.88065	0.326112	-8.83332	1.01613e-18	9.44836e-16	SLC1A7
ENSCAFG00000005887	34.4702	-2.95907	0.553929	-5.34197	9.19431e-08	8.14207e-06	GALNT15
ENSCAFG00000005530	41.2302	-3.01423	0.546099	-5.51957	3.39838e-08	3.64607e-06	ZFP36
ENSCAFG00000025347	27.3634	-3.0177	0.53549	-5.6354	1.74655e-08	2.11826e-06	SPCS3
ENSCAFG00000029749	1128.22	-3.11726	0.526432	-5.92148	3.19052e-09	4.44998e-07
ENSCAFG00000004034	10.9573	-3.16903	0.748986	-4.2311	2.32553e-05	0.0010136	EMP3
ENSCAFG00000005925	20.6948	-3.19341	0.581983	-5.48711	4.08561e-08	4.1443e-06	VIT
ENSCAFG00000014027	39.0733	-3.20476	0.481337	-6.65804	2.77504e-11	5.33859e-09	LANCL1
ENSCAFG00000000751	308.251	-3.22933	0.486886	-6.63261	3.29799e-11	6.13317e-09	TNXB
ENSCAFG00000007935	11.1385	-3.23454	0.784798	-4.12149	3.76428e-05	0.00148538	TRPC1
ENSCAFG00000007092	37.7919	-3.25057	0.400962	-8.10693	5.19168e-16	2.4137e-13	SCUBE2
ENSCAFG00000008881	11.0588	-3.27599	0.85054	-3.85166	0.000117322	0.00391421	PRDM8
ENSCAFG00000009005	14.4684	-3.30274	0.602891	-5.47816	4.29764e-08	4.20641e-06	CYP26B1
ENSCAFG00000000667	143.73	-3.35504	0.401658	-8.353	6.65529e-17	3.71299e-14	FNDC1
ENSCAFG00000002573	109.315	-3.41456	0.627847	-5.43852	5.37244e-08	4.99547e-06	SSC5D
ENSCAFG00000006655	15.3949	-3.41865	0.710973	-4.8084	1.5214e-06	9.43098e-05	ADGRD1
ENSCAFG00000009884	10.5294	-3.58501	0.77246	-4.64104	3.46663e-06	0.000193403	MMRN1
ENSCAFG00000008537	55.3524	-3.60472	0.453611	-7.94672	1.91517e-15	8.21903e-13	IGSF10
ENSCAFG00000000712	376.648	-3.73251	0.521945	-7.15115	8.60522e-13	2.08733e-10	CYP21A2
ENSCAFG00000000493	9.9379	-3.7839	0.758559	-4.98828	6.09198e-07	4.19595e-05	OSR2
ENSCAFG00000008749	27.0733	-3.92543	0.569861	-6.8884	5.64216e-12	1.16584e-09	ATP6V0D2
ENSCAFG00000009664	11.1461	-3.98524	0.724922	-5.49748	3.85265e-08	4.05546e-06	MATN4
ENSCAFG00000010719	19.2291	-4.02883	0.589225	-6.83751	8.0583e-12	1.60562e-09	SEMA3B
ENSCAFG00000011091	88.2919	-4.3278	0.901036	-4.80314	1.562e-06	9.57628e-05	XG
ENSCAFG00000000433	42.6773	-4.34226	0.517876	-8.38475	5.08349e-17	3.1512e-14	GFPT2
ENSCAFG00000014049	45.1592	-4.37121	0.506984	-8.62199	6.57984e-18	5.24413e-15	CLEC3B
ENSCAFG00000032731	11.4406	-4.38026	0.789327	-5.54936	2.86719e-08	3.2645e-06
ENSCAFG00000018314	152.76	-4.41258	0.559534	-7.88616	3.11626e-15	1.24183e-12	CD209
ENSCAFG00000030796	65.2084	-4.43923	0.441322	-10.0589	8.39113e-24	2.34071e-20	C1QTNF4
ENSCAFG00000012964	9.24954	-4.50249	0.899903	-5.0033	5.63559e-07	3.93012e-05	MPZ
ENSCAFG00000025201	66.7373	-4.65202	0.470779	-9.88153	5.00603e-23	9.30955e-20
ENSCAFG00000002155	6.99118	-4.73709	0.899459	-5.2666	1.38974e-07	1.19283e-05
ENSCAFG00000029275	15.5879	-5.35586	1.36273	-3.93024	8.4861e-05	0.00294062
