# Supplementary material for: Differential stromal reprogramming in benign and malignant naturally occurring canine mammary tumours identifies disease-modulating stromal components
Source: Sci Rep. 2020 Mar 26;10:5506. doi: 10.1038/s41598-020-62354-8 (PMC7099087; doi:10.1038/s41598-020-62354-8)
Supplement: Supplementary file 3 — Supplementary Table 2 [file 41598_2020_62354_MOESM3_ESM.xlsx]

## Sheet: plsda_loadings.csv
Supplementary Table 2. Full list of PLS-DA genes
Gene.stable.ID	plsda.comp.1	plsda.comp.2	Gene.name
ENSCAFG00000000001	-0.0116931	-0.00983367	ENPP1
ENSCAFG00000000007	-0.00374138	0.0031635	ADNP2
ENSCAFG00000000008	0.00553618	0.00281939	TXNL4A
ENSCAFG00000000009	0.00456049	-0.00709276	PQLC1
ENSCAFG00000000010	0.000567244	0.00216033	CTDP1
ENSCAFG00000000011	-0.0199586	0.0118017	NFATC1
ENSCAFG00000000012	-0.00444093	0.0108683	ATP9B
ENSCAFG00000000016	-0.00131233	0.00597274	MBP
ENSCAFG00000000017	-0.000722839	-0.0134505	ZNF236
ENSCAFG00000000019	0.00647596	-0.000119281	ZNF516
ENSCAFG00000000020	0.00218489	0.0146441	TSHZ1
ENSCAFG00000000022	0.00864053	0.00209707	ZNF407
ENSCAFG00000000026	-0.00221535	0.00521686	CYB5A
ENSCAFG00000000027	0.00574345	-0.0095213	NA
ENSCAFG00000000028	0.00122583	0.00219305	TIMM21
ENSCAFG00000000033	-0.00421866	0.00929323	NA
ENSCAFG00000000036	-0.00320154	-0.0117959	SOCS6
ENSCAFG00000000037	0.000207933	0.00858581	RTTN
ENSCAFG00000000040	0.000881326	-0.00674055	CCDC102B
ENSCAFG00000000043	0.00543388	0.00431516	TMX3
ENSCAFG00000000047	0.00814807	-0.0010665	DSEL
ENSCAFG00000000052	-0.0219768	-0.00642209	CDH19
ENSCAFG00000000058	-0.00392448	0.0139787	SERPINB8
ENSCAFG00000000060	-0.00437674	0.0143699	ITGA7
ENSCAFG00000000064	0.00090363	-0.00717104	CD63
ENSCAFG00000000065	-0.00202301	-0.0126522	GDF11
ENSCAFG00000000066	0.000192312	-0.00572234	VPS4B
ENSCAFG00000000067	-0.00204927	-0.00232978	KDSR
ENSCAFG00000000068	0.000731415	-0.00564974	BCL2
ENSCAFG00000000069	-0.00531173	0.000963482	NA
ENSCAFG00000000070	-0.00367065	0.00129645	PHLPP1
ENSCAFG00000000072	-0.0123831	0.00721546	NA
ENSCAFG00000000073	0.00400896	-0.0102916	ZCCHC2
ENSCAFG00000000074	-0.00870937	0.0168027	MMP19
ENSCAFG00000000075	0.0030965	0.00468578	TNFRSF11A
ENSCAFG00000000076	0.00362961	0.00253075	PYM1
ENSCAFG00000000078	0.00774961	0.0183526	DGKA
ENSCAFG00000000079	0.00415394	0.0051466	RELCH
ENSCAFG00000000080	-0.00861079	-0.00530082	PMEL
ENSCAFG00000000081	-0.0051193	-0.00399966	PPIAP1
ENSCAFG00000000083	0.00182905	0.00679134	PIGN
ENSCAFG00000000086	-0.00307998	-0.000657397	CDH20
ENSCAFG00000000087	-0.000194803	0.00545603	RAB5B
ENSCAFG00000000088	0.00330009	0.00385309	SUOX
ENSCAFG00000000093	-0.0262494	-0.00941395	CCBE1
ENSCAFG00000000094	-0.00173897	-0.0141	LMAN1
ENSCAFG00000000096	-0.00318802	0.00331025	CPLX4
ENSCAFG00000000097	0.0126248	-0.00873486	ERBB3
ENSCAFG00000000100	0.00514973	-0.00207942	SEC11C
ENSCAFG00000000102	0.00235631	-0.000327931	NA
ENSCAFG00000000103	0.0101774	-0.00710632	ZNF532
ENSCAFG00000000105	0.00729034	0.00476407	MALT1
ENSCAFG00000000108	0.00296845	0.0135368	ESYT1
ENSCAFG00000000109	0.000689271	0.00688339	SMARCC2
ENSCAFG00000000110	0.00314755	0.00858832	MYL6B
ENSCAFG00000000111	-0.00157103	-0.00345944	RNF41
ENSCAFG00000000112	0.00581507	0.00812974	NA
ENSCAFG00000000113	0.000744744	-0.00255248	ANKRD52
ENSCAFG00000000115	-0.000407846	0.00289313	CS
ENSCAFG00000000116	0.0181933	0.00888641	NEDD4L
ENSCAFG00000000118	0.00247992	0.000702342	NA
ENSCAFG00000000119	-0.00633408	-0.00566424	PAN2
ENSCAFG00000000120	-0.000542264	-0.00572279	IL23A
ENSCAFG00000000121	0.014094	0.000741546	NA
ENSCAFG00000000123	0.0157397	0.0170911	ATP8B1
ENSCAFG00000000124	-0.00118351	0.000580924	TIMELESS
ENSCAFG00000000125	0.00116475	0.00220371	NARS
ENSCAFG00000000126	0.00296257	0.00240151	FECH
ENSCAFG00000000132	-0.000887106	-0.00518119	NA
ENSCAFG00000000133	0.00263066	0.00370881	WDR7
ENSCAFG00000000134	-0.00296264	-0.00729672	RBMS2
ENSCAFG00000000135	0.00220654	0.00230091	BAZ2A
ENSCAFG00000000136	0.00537098	0.000594682	NA
ENSCAFG00000000137	-0.000477733	0.00189696	TXNL1
ENSCAFG00000000140	0.00574066	0.00661243	TCF4
ENSCAFG00000000141	0.00475295	0.00691738	NACA
ENSCAFG00000000147	-0.00048818	-0.00145208	C1H18orf54
ENSCAFG00000000148	-0.000745449	0.000258678	RDH16
ENSCAFG00000000150	-0.000837194	-0.000287672	POLI
ENSCAFG00000000153	0.000685137	0.00242749	NA
ENSCAFG00000000158	0.00221255	0.000706009	HSD17B4
ENSCAFG00000000159	0.00182086	0.0102181	NEMP1
ENSCAFG00000000160	-0.00151755	0.00216935	NAB2
ENSCAFG00000000162	0.00876868	-0.0113023	MEX3C
ENSCAFG00000000163	-0.00514725	0.00414033	STAT6
ENSCAFG00000000164	-0.00235369	0.000220906	SMAD4
ENSCAFG00000000165	0.00482707	-0.00575256	TNFAIP8
ENSCAFG00000000166	0.00365894	0.00352436	ELAC1
ENSCAFG00000000167	0.00149628	0.0105012	DMXL1
ENSCAFG00000000168	0.00162105	-0.0163637	ME2
ENSCAFG00000000169	-0.00330243	-0.00553683	MRO
ENSCAFG00000000171	0.00096105	0.00657921	MC5R
ENSCAFG00000000172	0.00635719	0.00341468	NA
ENSCAFG00000000175	-0.00399858	0.00909757	NA
ENSCAFG00000000178	-0.00351645	0.0149617	LRP1
ENSCAFG00000000184	-0.0249207	0.004597	MOXD1
ENSCAFG00000000185	0.00461459	-0.00525086	STX7
ENSCAFG00000000189	-0.00853124	0.00729115	SLC18B1
ENSCAFG00000000190	0.00340992	-0.00904865	RPS12
ENSCAFG00000000192	-0.0249815	0.000959198	SEMA6A
ENSCAFG00000000195	0.00664103	-0.0040625	SHMT2
ENSCAFG00000000196	0.000525533	0.0041299	EYA4
ENSCAFG00000000197	-0.000387855	-0.00472246	COMMD10
ENSCAFG00000000199	-0.0313649	-0.0223117	LVRN
ENSCAFG00000000201	0.00529388	0.00533522	STAC3
ENSCAFG00000000203	-0.00363345	0.0105387	AP3S1
ENSCAFG00000000206	-0.0170151	-0.00141644	CDO1
ENSCAFG00000000209	0.00562735	-0.015128	TMED7
ENSCAFG00000000210	-0.00300806	-0.012031	FEM1C
ENSCAFG00000000212	-0.00567116	0.00268857	SLC2A12
ENSCAFG00000000214	-0.00141397	-0.0046828	CCDC112
ENSCAFG00000000215	6.20979e-05	0.014065	NA
ENSCAFG00000000216	0.000393395	0.00385358	PGGT1B
ENSCAFG00000000217	-0.00497723	-0.0113811	SGK1
ENSCAFG00000000219	0.00625991	-0.00386322	TRIM36
ENSCAFG00000000223	-0.00183907	-0.00781185	GLI1
ENSCAFG00000000224	-0.00281632	-0.00177536	YTHDC2
ENSCAFG00000000225	0.00712975	0.00383051	NA
ENSCAFG00000000226	0.000701423	-0.0156854	HBS1L
ENSCAFG00000000228	0.000551507	-0.00757256	TMED9
ENSCAFG00000000229	0.00576212	0.00580197	MARS
ENSCAFG00000000230	0.011221	0.00698631	MYB
ENSCAFG00000000231	-0.00186454	-0.00315742	B4GALT7
ENSCAFG00000000233	-0.00395341	0.00928197	DCTN2
ENSCAFG00000000234	-0.00829064	-0.00256351	AHI1
ENSCAFG00000000235	-0.00198709	0.00148864	N4BP3
ENSCAFG00000000236	-0.00288966	-0.00229886	RMND5B
ENSCAFG00000000238	0.000785522	-0.00257108	KIF5A
ENSCAFG00000000239	0.0153974	-0.011163	PDE7B
ENSCAFG00000000240	0.0034472	-0.00803206	NHP2
ENSCAFG00000000241	0.00209442	0.00547432	HNRNPAB
ENSCAFG00000000242	0.00277522	-3.23233e-05	PHYKPL
ENSCAFG00000000245	0.00156871	0.000133631	BCLAF1
ENSCAFG00000000247	0.00773749	0.00196735	MAP7
ENSCAFG00000000248	0.000571652	0.00550652	CLK4
ENSCAFG00000000249	0.0101006	0.00530414	PIP4K2C
ENSCAFG00000000250	0.00159602	0.00143533	ARHGEF25
ENSCAFG00000000251	0.00349741	-0.0141856	MAP3K5
ENSCAFG00000000253	0.000987196	0.00577083	PEX7
ENSCAFG00000000255	-0.00253898	-0.00393813	B4GALNT1
ENSCAFG00000000259	0.00277593	0.00735	OS9
ENSCAFG00000000260	0.000460904	0.0202025	IFNGR1
ENSCAFG00000000267	-0.00320356	-0.0203255	TNFAIP3
ENSCAFG00000000272	0.0156545	0.00207842	ARFGEF3
ENSCAFG00000000273	0.00983887	-0.00273984	AGAP2
ENSCAFG00000000274	-0.0047434	-0.00566088	HEBP2
ENSCAFG00000000275	-0.0194156	0.0264903	NHSL1
ENSCAFG00000000277	0.00492814	0.00471251	CCDC28A
ENSCAFG00000000279	-0.0040728	0.00642348	REPS1
ENSCAFG00000000280	-0.000308535	-0.0139707	CDK4
ENSCAFG00000000281	0.00496563	0.00381187	ABRACL
ENSCAFG00000000282	-0.00358713	0.00859648	HECA
ENSCAFG00000000283	-0.00457656	-0.0115253	TXLNB
ENSCAFG00000000285	-0.00811231	0.0189707	CITED2
ENSCAFG00000000293	0.00950959	-0.0347682	NA
ENSCAFG00000000294	-0.00139539	-0.00416272	NMBR
ENSCAFG00000000295	0.00339223	-0.00162909	VTA1
ENSCAFG00000000296	0.0161997	0.00111388	ADGRG6
ENSCAFG00000000297	-0.0017814	-0.00397533	AVIL
ENSCAFG00000000300	-0.0168118	0.00892158	HIVEP2
ENSCAFG00000000303	-0.00201662	-0.00517942	AIG1
ENSCAFG00000000307	-0.0067886	0.00336	PEX3
ENSCAFG00000000308	-0.00300422	-0.000857357	CTDSP2
ENSCAFG00000000309	0.00324381	-0.00781894	FUCA2
ENSCAFG00000000311	0.00300193	0.00528301	LRIG3
ENSCAFG00000000312	0.0035694	-0.00799127	PHACTR2
ENSCAFG00000000314	0.000629075	-0.00108824	NA
ENSCAFG00000000316	-0.0280903	-0.00382475	SLC16A7
ENSCAFG00000000318	-0.00256924	-0.00399982	PLAGL1
ENSCAFG00000000320	-0.00335059	0.00316945	SERF2
ENSCAFG00000000323	-0.00121958	0.00898699	USP15
ENSCAFG00000000326	-0.00127934	0.0220708	UTRN
ENSCAFG00000000330	-8.72221e-05	-0.00260113	FBXO30
ENSCAFG00000000333	-0.00166758	-0.00154001	MON2
ENSCAFG00000000334	0.00249293	0.012572	ADAMTS2
ENSCAFG00000000335	-0.00324426	-0.00330639	SHPRH
ENSCAFG00000000336	-0.00124035	0.0106764	HNRNPH1
ENSCAFG00000000337	0.0100693	0.0185302	PPM1H
ENSCAFG00000000339	0.00100235	0.00929953	AVPR1A
ENSCAFG00000000341	0.00511523	-0.00206989	NA
ENSCAFG00000000344	-0.00118701	0.000357726	RUFY1
ENSCAFG00000000345	-0.00164658	-0.00291673	SRGAP1
ENSCAFG00000000348	0.00193228	-0.0129067	CANX
ENSCAFG00000000350	0.00215473	0.00625124	MAML1
ENSCAFG00000000351	-0.000254942	-0.0117705	C10H12orf56
ENSCAFG00000000352	0.00617266	0.00307111	XPOT
ENSCAFG00000000353	0.00389686	-0.00112594	STXBP5
ENSCAFG00000000355	0.00441017	0.00506666	MGAT4B
ENSCAFG00000000356	0.000962085	0.0069307	TBK1
ENSCAFG00000000359	-0.000891599	0.00506426	GNS
ENSCAFG00000000360	0.00300608	0.015019	SQSTM1
ENSCAFG00000000361	0.00759782	-0.00138718	TBC1D30
ENSCAFG00000000364	-0.0354	-0.00881677	WIF1
ENSCAFG00000000365	0.00144791	0.0102441	MRNIP
ENSCAFG00000000366	-0.0276793	0.0131328	SASH1
ENSCAFG00000000367	-0.0106747	-0.011604	ENPP3
ENSCAFG00000000370	0.00211795	-0.00054326	NA
ENSCAFG00000000372	-0.0287458	-0.00599344	UST
ENSCAFG00000000373	0.00391889	0.000861466	TAB2
ENSCAFG00000000374	-0.00378715	-0.00655185	IRAK3
ENSCAFG00000000376	-0.000324128	-0.00363352	NA
ENSCAFG00000000378	-0.000299665	0.00585802	HELB
ENSCAFG00000000379	-0.00490948	-0.00120815	PPIL4
ENSCAFG00000000380	0.00178397	-0.0117396	MED23
ENSCAFG00000000381	0.00453508	-0.0145886	TBC1D9B
ENSCAFG00000000384	0.00771842	0.00975312	GRIP1
ENSCAFG00000000385	-0.00154945	-0.000185338	KATNA1
ENSCAFG00000000387	0.000233707	0.00288973	LATS1
ENSCAFG00000000388	-1.8127e-05	-0.00399465	TRIM39
ENSCAFG00000000390	-0.00295891	-0.00233791	NUP43
ENSCAFG00000000391	0.00185125	0.00257488	RASGEF1C
ENSCAFG00000000393	0.000132819	0.0021248	PCMT1
ENSCAFG00000000394	-0.00271869	0.00262061	RPP21
ENSCAFG00000000395	-0.00126592	0.0144999	MAPK9
ENSCAFG00000000396	0.000405574	-0.00435713	GNL1
ENSCAFG00000000397	0.00609667	-0.00568629	CAND1
ENSCAFG00000000398	0.00294511	-0.00626229	LRP11
ENSCAFG00000000399	0.0107553	0.0119665	NA
ENSCAFG00000000404	-0.00139616	-0.000833646	IYD
ENSCAFG00000000405	0.0129043	-0.00447537	PLEKHG1
ENSCAFG00000000406	-0.00171427	0.00249854	PPP1R10
ENSCAFG00000000407	-0.00325711	0.00813515	DYRK2
ENSCAFG00000000411	0.00598357	0.00731929	MRPS18B
ENSCAFG00000000412	0.000665203	0.00197346	MDM1
ENSCAFG00000000413	-0.00137847	-0.00633051	MTHFD1L
ENSCAFG00000000414	0.0021738	0.011557	ATAT1
ENSCAFG00000000415	-0.00872501	-0.00115547	RAP1B
ENSCAFG00000000416	-0.000448283	-0.00584002	C12H6orf136
ENSCAFG00000000417	0.0016018	0.000211027	NUP107
ENSCAFG00000000418	0.0043548	0.00921748	MDM2
ENSCAFG00000000419	-0.0338555	-0.0122657	AKAP12
ENSCAFG00000000420	-0.00465704	-0.00505978	CPM
ENSCAFG00000000422	-0.00251105	0.0142148	ZBTB2
ENSCAFG00000000423	-0.00455271	-0.00139136	RMND1
ENSCAFG00000000424	0.00304099	0.0150907	CPSF6
ENSCAFG00000000425	-0.00198416	-0.00501709	ARMT1
ENSCAFG00000000426	0.00552372	0.000275882	LYZ
ENSCAFG00000000427	0.00045617	-0.00407956	DHX16
ENSCAFG00000000428	-0.00384973	-0.00249512	YEATS4
ENSCAFG00000000429	0.000608029	0.00384374	CCDC170
ENSCAFG00000000430	-0.0200595	0.0140744	ESR1
ENSCAFG00000000431	-0.00415742	-0.000253573	FRS2
ENSCAFG00000000432	0.00169401	-0.00104126	CCT2
ENSCAFG00000000433	-0.0512436	0.0465655	GFPT2
ENSCAFG00000000436	0.00194423	0.00412111	RAB3IP
ENSCAFG00000000437	0.00452761	-0.0101929	PPP1R18
ENSCAFG00000000441	-0.00042012	-0.0110873	CNOT2
ENSCAFG00000000442	0.00135773	-0.00648649	MDC1
ENSCAFG00000000443	0.00559377	-0.00426489	TUBB
ENSCAFG00000000444	-0.000341966	0.00609461	FLOT1
ENSCAFG00000000445	-0.0293792	-0.00140271	SYNE1
ENSCAFG00000000446	-0.0110126	-0.00254141	PTPRB
ENSCAFG00000000447	-0.00553691	-0.00199563	IER3
ENSCAFG00000000448	0.0156485	-0.00122164	DDR1
ENSCAFG00000000450	0.00611279	0.0022051	TSPAN8
ENSCAFG00000000451	-0.0266335	0.0198835	NA
ENSCAFG00000000453	-0.00432157	-0.00991186	ZFC3H1
ENSCAFG00000000454	0.000437365	0.00803728	VARS2
ENSCAFG00000000457	0.00225438	0.0067655	TMEM19
ENSCAFG00000000458	-5.97939e-05	-0.00256043	RAB21
ENSCAFG00000000459	-0.00467611	-0.00366298	TBC1D15
ENSCAFG00000000464	0.000309979	-0.00169262	CNOT6
ENSCAFG00000000465	0.00116664	-0.00998786	NA
ENSCAFG00000000469	0.00286886	-0.00143803	POP1
ENSCAFG00000000474	-0.0234004	0.0165564	CDSN
ENSCAFG00000000478	-0.000526547	-0.00111814	CCHCR1
ENSCAFG00000000480	0.0139394	0.01795	NIPAL2
ENSCAFG00000000482	-0.0285669	-0.0124967	FLT4
ENSCAFG00000000484	-0.00975736	-0.00103676	STK3
ENSCAFG00000000487	0.00476117	-0.0129775	DLA88
ENSCAFG00000000492	0.00777728	-0.00785182	NA
ENSCAFG00000000493	-0.0414676	0.0135186	OSR2
ENSCAFG00000000496	0.00287655	-0.0105715	NA
ENSCAFG00000000497	0.0139509	0.00167391	NA
ENSCAFG00000000500	0.0106362	-0.0159531	DLA-64
ENSCAFG00000000507	-0.00370023	0.0075741	VPS13B
ENSCAFG00000000509	0.00619274	0.00811715	DDX39B
ENSCAFG00000000510	-0.0143014	-0.0154428	PRR16
ENSCAFG00000000512	0.00762671	-0.0013203	SRFBP1
ENSCAFG00000000522	-0.00637735	0.00314282	SNCAIP
ENSCAFG00000000525	0.00446823	0.00212338	GLIPR1
ENSCAFG00000000528	0.0051105	0.0049523	NA
ENSCAFG00000000529	-0.0111373	-0.00232429	RGS22
ENSCAFG00000000530	-0.00702519	0.00922147	SNX2
ENSCAFG00000000533	0.00212101	0.00114952	PRRC2A
ENSCAFG00000000535	-0.0106251	-0.0112291	MYCT1
ENSCAFG00000000543	-0.00607924	0.00676068	CEP120
ENSCAFG00000000548	-0.00200998	0.0164475	NA
ENSCAFG00000000550	-0.0034104	0.00103284	RGS17
ENSCAFG00000000555	-0.00347362	0.0106999	RNF19A
ENSCAFG00000000557	-0.00762256	-0.00207964	CSNK1G3
ENSCAFG00000000561	0.00604863	-0.00877904	MIOX
ENSCAFG00000000562	-0.00433163	0.00149263	NA
ENSCAFG00000000566	-0.00300949	0.000446523	ARSA
ENSCAFG00000000567	0.003451	-0.0146858	PABPC1
ENSCAFG00000000569	-0.00903456	-0.0153714	ZNF608
ENSCAFG00000000570	0.00183449	-0.00397555	SCAF8
ENSCAFG00000000572	-0.000891739	1.79987e-05	LMF2
ENSCAFG00000000575	0.00423809	0.000704036	BAG6
ENSCAFG00000000576	0.000724305	0.00506208	NA
ENSCAFG00000000577	0.0142696	0.0203096	TIAM2
ENSCAFG00000000579	-0.00141175	0.00181544	CHKB
ENSCAFG00000000580	0.000272771	0.00177436	YWHAZ
ENSCAFG00000000582	-0.00110779	0.0149217	GRAMD2B
ENSCAFG00000000586	0.00667057	0.0049686	CPT1B
ENSCAFG00000000587	0.0143037	0.00126175	GRHL2
ENSCAFG00000000588	0.00359104	-0.00770632	ALDH7A1
ENSCAFG00000000589	0.00144035	-0.000467809	NOX3
ENSCAFG00000000590	-0.00616001	-0.0160276	PHAX
ENSCAFG00000000593	0.00650025	0.00118842	LMNB1
ENSCAFG00000000594	-0.0058357	-0.00972826	2019-03-03
ENSCAFG00000000601	0.00317682	0.00426468	GPANK1
ENSCAFG00000000602	0.00418629	0.0166797	RRM2B
ENSCAFG00000000603	-0.0018766	-0.00469248	NCAPH2
ENSCAFG00000000604	-0.00234309	-0.00235331	CSNK2B
ENSCAFG00000000607	-0.0024009	-0.00188429	ABHD16A
ENSCAFG00000000608	0.00385832	-0.00259772	ARID1B
ENSCAFG00000000611	0.00961786	-0.00965196	MEGF10
ENSCAFG00000000612	-0.00148601	0.00357692	SBF1
ENSCAFG00000000617	-0.00119802	0.00147155	DDAH2
ENSCAFG00000000618	-0.0167508	-0.00885799	ZDHHC14
ENSCAFG00000000619	0.00152927	-0.00478937	UBR5
ENSCAFG00000000620	0.00112879	-0.00516068	PPP6R2
ENSCAFG00000000621	0.00435812	0.00588978	CLIC1
ENSCAFG00000000622	0.00280266	0.0102272	PRRC1
ENSCAFG00000000626	-0.00105718	2.49657e-05	NA
ENSCAFG00000000627	-0.0122906	0.00113988	SNX9
ENSCAFG00000000629	0.0062613	0.00307676	DENND6B
ENSCAFG00000000632	0.000881092	-0.00428586	NA
ENSCAFG00000000636	0.00226521	0.0034363	VARS
ENSCAFG00000000637	0.0317342	0.0151799	SLC12A2
ENSCAFG00000000638	-0.00692748	-0.00436582	KLF10
ENSCAFG00000000639	-0.00624445	-0.00142428	HSPA1L
ENSCAFG00000000640	-0.011538	-0.00531271	NA
ENSCAFG00000000642	-0.0058227	-8.54126e-05	NEU1
ENSCAFG00000000643	0.00288793	0.00534155	AZIN1
ENSCAFG00000000644	0.000190225	0.00814674	SYNJ2
ENSCAFG00000000647	0.00443946	0.0209347	SERAC1
ENSCAFG00000000649	0.0104158	0.013351	ATP6V1C1
ENSCAFG00000000652	0.00217156	-0.0160854	TULP4
ENSCAFG00000000654	-0.00265178	0.00202114	FZD6
ENSCAFG00000000655	0.00947858	0.0101077	TMEM181
ENSCAFG00000000656	-0.0194011	-0.00824151	CTHRC1
ENSCAFG00000000657	-0.00146425	-0.00139382	DYNLT1
ENSCAFG00000000659	-0.00771126	0.00797476	SYTL3
ENSCAFG00000000661	0.000359614	0.0117922	EZR
ENSCAFG00000000663	0.00390863	-0.000417807	DCAF13
ENSCAFG00000000664	-0.00300954	0.00407728	RSPH3
ENSCAFG00000000665	0.00190135	0.0100623	TAGAP
ENSCAFG00000000667	-0.0256894	0.0666311	FNDC1
ENSCAFG00000000669	0.00532426	0.00527694	EHMT2
ENSCAFG00000000671	-0.0039745	0.00735578	SOD2
ENSCAFG00000000673	0.0149143	0.0108554	PLXNB2
ENSCAFG00000000677	-0.00418712	-0.0002624	LRP12
ENSCAFG00000000678	-0.0147772	0.0194641	ZFPM2
ENSCAFG00000000679	0.00881402	7.27925e-05	SKIV2L
ENSCAFG00000000680	-0.00344048	0.00247834	OXR1
ENSCAFG00000000681	0.0247852	-0.0243732	FBN2
ENSCAFG00000000682	0.000183828	-0.00518091	ABRA
ENSCAFG00000000683	-0.00216264	0.00452701	NA
ENSCAFG00000000686	0.0268162	0.00272949	NA
ENSCAFG00000000688	0.00177632	0.00326008	HDAC10
ENSCAFG00000000689	-0.00291548	0.00215534	TUBGCP6
ENSCAFG00000000690	0.000448014	0.00406773	NELFE
ENSCAFG00000000691	0.0165277	0.00527671	IGF2R
ENSCAFG00000000692	0.00382033	0.005324	SELENOO
ENSCAFG00000000693	0.0121383	-0.000334681	ANGPT1
ENSCAFG00000000694	-0.0049468	-0.00295561	DXO
ENSCAFG00000000698	0.000444427	0.0117672	TRABD
ENSCAFG00000000701	0.0245204	-0.027716	NA
ENSCAFG00000000702	0.00180722	0.00767	EIF3E
ENSCAFG00000000709	-0.000871809	-0.00258235	CRELD2
ENSCAFG00000000710	-0.018492	-2.77114e-05	SLC27A6
ENSCAFG00000000711	0.00195607	0.00617436	ALG12
ENSCAFG00000000712	-0.00461157	0.0926093	CYP21A2
ENSCAFG00000000713	0.00227877	-0.000878556	NA
ENSCAFG00000000714	-0.00107537	-0.00994508	ZBED4
ENSCAFG00000000718	-0.00444938	0.00224879	BRD1
ENSCAFG00000000719	0.00172729	-1.03085e-05	NUDCD1
ENSCAFG00000000720	-0.000308254	0.00270677	ACAT2
ENSCAFG00000000721	-0.00799883	-0.00755653	ISOC1
ENSCAFG00000000722	-0.000183523	0.00853303	ADAMTS19
ENSCAFG00000000732	0.00326826	-0.00297451	TCP1
ENSCAFG00000000737	0.00547565	0.00237708	CDC42SE2
ENSCAFG00000000738	0.00270654	-0.00715277	EBAG9
ENSCAFG00000000741	-0.0134205	0.000748954	SYBU
ENSCAFG00000000745	-0.000302149	-0.00443099	TBC1D22A
ENSCAFG00000000750	-0.00671635	-0.0142738	SLC22A1
ENSCAFG00000000751	-0.0966833	0.0401495	TNXB
ENSCAFG00000000752	-0.0138837	-0.000137075	CERK
ENSCAFG00000000755	-0.00358418	-0.00957349	FNIP1
ENSCAFG00000000756	0.00407603	-0.000467676	GRAMD4
ENSCAFG00000000760	-0.00510628	0.0114031	MAP3K4
ENSCAFG00000000761	0.00590933	-0.00714067	ATF6B
ENSCAFG00000000765	-0.00203033	0.00342135	AGPAT4
ENSCAFG00000000766	0.00122254	0.00730227	PPT2
ENSCAFG00000000767	-0.00368964	-0.0055421	CELSR1
ENSCAFG00000000771	0.00252764	0.00783291	AGPAT1
ENSCAFG00000000772	0.00507906	-0.00183494	QKI
ENSCAFG00000000777	-0.000498426	-0.0135012	AGER
ENSCAFG00000000779	0.0041094	0.00141723	TRMU
ENSCAFG00000000781	0.00417707	0.00311187	C1H6orf118
ENSCAFG00000000782	0.00641631	-0.012009	GTSE1
ENSCAFG00000000783	-0.00432911	-0.00239824	PBX2
ENSCAFG00000000784	0.00502347	0.00125985	TTC38
ENSCAFG00000000786	-0.000143011	-0.012948	CSMD3
ENSCAFG00000000788	-0.00219588	0.00149139	PPARA
ENSCAFG00000000790	0.0081217	-0.0115351	GPSM3
ENSCAFG00000000791	0.00381697	-0.0106111	NOTCH4
ENSCAFG00000000795	0.00430059	0.00259665	PDE10A
ENSCAFG00000000797	0.00322913	-0.00659796	BTNL2
ENSCAFG00000000803	0.0264997	-0.0574466	DLA-DRA
ENSCAFG00000000804	-0.0264332	0.0451774	FBLN1
ENSCAFG00000000806	0.0285597	-0.0348531	HLA-DRB1
ENSCAFG00000000810	0.0264535	-0.0175108	TRPS1
ENSCAFG00000000812	0.0231343	-0.0237448	DLA-DQA1
ENSCAFG00000000814	0.0290241	-0.0221816	NA
ENSCAFG00000000816	-0.00194978	-0.00246746	EIF3H
ENSCAFG00000000821	0.00444579	0.00431697	UTP23
ENSCAFG00000000822	-0.000347882	0.0115995	RAD21
ENSCAFG00000000823	0.00666177	-0.00406137	NA
ENSCAFG00000000824	0.00613389	-0.00703995	P4HA2
ENSCAFG00000000825	-0.00387566	0.0166708	SLC30A8
ENSCAFG00000000826	0.00026479	2.48717e-05	MED30
ENSCAFG00000000827	0.00387244	-0.00559633	SMC1B
ENSCAFG00000000828	-0.0124838	0.00396742	RPS6KA2
ENSCAFG00000000829	0.00329543	0.000257313	PSMB8
ENSCAFG00000000830	0.00203276	0.00247677	PDLIM4
ENSCAFG00000000831	-0.00297199	0.00216197	EXT1
ENSCAFG00000000832	0.0037126	0.00624031	TAP1
ENSCAFG00000000833	-0.00890501	-0.000536372	SAMD12
ENSCAFG00000000834	0.0226332	0.00330868	TNFRSF11B
ENSCAFG00000000838	0.0107157	0.00569561	FAM118A
ENSCAFG00000000840	-0.00395118	0.00341082	SLC22A4
ENSCAFG00000000842	-0.00225782	-0.00210714	NA
ENSCAFG00000000847	0.0030217	0.00614584	FGFR1OP
ENSCAFG00000000848	0.00964191	-0.00114528	DLA-DMA
ENSCAFG00000000850	0.0152113	0.00482033	KIAA0930
ENSCAFG00000000851	0.000935825	-0.0022626	IRF1
ENSCAFG00000000856	-0.00248342	0.00390166	NUP50
ENSCAFG00000000860	0.00782479	-0.0115036	AFDN
ENSCAFG00000000865	-0.0169847	-0.00237425	ENPP2
ENSCAFG00000000866	-0.0127211	0.0155885	DACT2
ENSCAFG00000000867	0.00310663	0.000655485	RAD50
ENSCAFG00000000868	0.0503829	-0.000424916	SMOC2
ENSCAFG00000000870	0.00715268	0.0053174	RTL6
ENSCAFG00000000871	0.0021747	0.00965936	BRD2
ENSCAFG00000000874	-0.0113068	0.0336585	THBS2
ENSCAFG00000000875	-3.82043e-05	-0.00119595	TAF2
ENSCAFG00000000882	-0.00296812	-0.0025167	DSCC1
ENSCAFG00000000884	0.0144506	-0.00236597	WDR27
ENSCAFG00000000885	-0.0113928	-0.000151534	DEPTOR
ENSCAFG00000000886	0.015452	0.00323972	DSE
ENSCAFG00000000887	-0.0082923	-0.000402983	SAMM50
ENSCAFG00000000889	0.0219516	0.00623354	CALHM5
ENSCAFG00000000893	-0.00909651	0.00696666	PNPLA3
ENSCAFG00000000895	-0.0143015	0.0083756	PNPLA5
ENSCAFG00000000896	-0.00225999	-0.00954446	DLA-DOA
ENSCAFG00000000898	-0.00234214	-0.00313422	KIF3A
ENSCAFG00000000901	0.00245777	0.0137779	ZUP1
ENSCAFG00000000902	-0.00213392	0.00174314	EFCAB6
ENSCAFG00000000903	0.00397837	-0.00149574	COL11A2
ENSCAFG00000000905	0.00300671	0.00802681	KPNA5
ENSCAFG00000000906	0.00634479	0.00430692	2019-09-08
ENSCAFG00000000907	0.00939939	-0.00344109	SCUBE1
ENSCAFG00000000909	0.00694361	-0.0023028	TTLL12
ENSCAFG00000000912	0.00631767	-0.0204523	RXRB
ENSCAFG00000000914	0.00331395	0.00354214	SHROOM1
ENSCAFG00000000915	-0.00428401	-0.00060231	RFX6
ENSCAFG00000000917	0.00785313	-0.00351901	SLC39A7
ENSCAFG00000000918	0.00151949	0.00527873	MCAT
ENSCAFG00000000925	0.00396321	-0.0109997	DCBLD1
ENSCAFG00000000926	0.00650826	0.00358016	TTLL1
ENSCAFG00000000927	-0.00161422	-0.000881249	HSD17B8
ENSCAFG00000000928	-0.00481147	0.00288812	GOPC
ENSCAFG00000000930	-0.00283719	0.00102552	AFF4
ENSCAFG00000000931	-0.0188254	-0.00255966	NUS1
ENSCAFG00000000932	-0.00100859	-0.00420937	SLC35F1
ENSCAFG00000000933	0.00116503	0.00267967	RING1
ENSCAFG00000000934	-0.0186795	0.0201043	COL14A1
ENSCAFG00000000935	-0.0100699	0.0028606	CEP85L
ENSCAFG00000000936	-0.0115848	-0.0120005	PACSIN2
ENSCAFG00000000938	-0.00311516	0.000682829	MCM9
ENSCAFG00000000939	-0.00553372	0.00270466	ASF1A
ENSCAFG00000000940	0.00278732	-0.0131323	MRPL13
ENSCAFG00000000941	0.00324183	0.00786127	VPS52
ENSCAFG00000000942	-0.00977805	-0.00584614	FAM184A
ENSCAFG00000000943	-0.00734385	0.00497451	ARFGAP3
ENSCAFG00000000945	-0.0367655	0.0167357	MAN1A1
ENSCAFG00000000946	-0.00968678	0.00322344	A4GALT
ENSCAFG00000000948	0.00390108	0.00288295	HSPA4
ENSCAFG00000000950	0.00111145	-0.010861	RPS18
ENSCAFG00000000951	-0.00229388	0.00360242	MTBP
ENSCAFG00000000953	-0.00482766	0.0257678	CYB5R3
ENSCAFG00000000954	0.00349272	0.00193381	WDR46
ENSCAFG00000000955	-0.00284228	-0.0116436	TBC1D32
ENSCAFG00000000956	0.00236356	0.00737133	PFDN6
ENSCAFG00000000957	0.0096346	-0.0126501	SNTB1
ENSCAFG00000000958	-0.0103867	0.00694137	GJA1
ENSCAFG00000000959	-0.00349811	0.00646449	POLDIP3
ENSCAFG00000000963	0.00109104	-0.000814617	RGL2
ENSCAFG00000000965	-0.000118994	-0.00333452	RRP7
ENSCAFG00000000967	-0.00423496	0.00413799	ZHX2
ENSCAFG00000000969	-0.00228772	0.00551237	HSF2
ENSCAFG00000000970	-0.000160986	0.00772389	SERHL2
ENSCAFG00000000972	0.00593099	-0.00767992	TAPBP
ENSCAFG00000000974	-0.00430484	0.00756247	DERL1
ENSCAFG00000000975	-0.00236768	-0.00413886	NFAM1
ENSCAFG00000000977	0.000368567	0.0052858	ZBTB22
ENSCAFG00000000978	0.000570242	0.00275548	TCF20
ENSCAFG00000000981	0.00193605	-0.00762589	DAXX
ENSCAFG00000000985	0.00470722	-0.0030483	VDAC1
ENSCAFG00000000986	0.00439362	0.00376117	TBC1D31
ENSCAFG00000000987	0.00972237	0.00509726	KIFC1
ENSCAFG00000000988	-6.54758e-06	-0.000621057	NAGA
ENSCAFG00000000989	-0.00683895	-0.0055343	SERINC1
ENSCAFG00000000990	0.00673066	-0.00413965	TCF7
ENSCAFG00000000992	0.0211875	0.00741897	ATAD2
ENSCAFG00000000994	0.00683874	0.0151387	SKP1
ENSCAFG00000000995	0.00143484	-0.0105613	2019-09-03
ENSCAFG00000000998	-0.00657365	-0.00158139	PHF1
ENSCAFG00000001000	0.00216481	0.00616958	NA
ENSCAFG00000001001	-0.00253205	-0.00444715	ZHX1
ENSCAFG00000001002	0.00355537	-0.00648088	SMPDL3A
ENSCAFG00000001007	0.0171362	-0.00671793	FBXO32
ENSCAFG00000001008	0.000732422	0.00410137	CUTA
ENSCAFG00000001010	-0.00326769	-0.00687109	PPP2CA
ENSCAFG00000001013	0.00221759	0.00262823	SREBF2
ENSCAFG00000001014	0.00834786	-0.0124641	SYNGAP1
ENSCAFG00000001016	-0.00594821	-0.0079935	TRDN
ENSCAFG00000001018	0.00355657	-0.00086587	CCDC134
ENSCAFG00000001021	-0.00679554	-0.0143984	JADE2
ENSCAFG00000001022	0.00560616	0.00748174	BAK1
ENSCAFG00000001023	0.00325125	-0.00792301	MEI1
ENSCAFG00000001027	0.00616672	-0.00685843	FAM91A1
ENSCAFG00000001028	0.00584648	0.00345128	RNF217
ENSCAFG00000001029	0.00267912	0.00210336	TPD52L1
ENSCAFG00000001030	-0.00420243	-0.0105597	HDDC2
ENSCAFG00000001034	0.000585037	-0.00613353	SEC24A
ENSCAFG00000001037	-0.00431033	-0.0148116	FER1L6
ENSCAFG00000001043	-0.000770846	-0.00566874	XRCC6
ENSCAFG00000001044	0.00179735	0.0101513	TATDN1
ENSCAFG00000001045	-0.00206091	0.00712693	NDUFB9
ENSCAFG00000001047	-0.000438779	-0.00549981	NCOA7
ENSCAFG00000001048	0.0027252	-0.00127887	DDX46
ENSCAFG00000001049	-0.0046561	-0.0188988	PMM1
ENSCAFG00000001050	-0.0108352	-0.00018921	MTSS1
ENSCAFG00000001053	0.00220997	0.00445748	POLR3H
ENSCAFG00000001056	0.00414369	-0.00277466	SQLE
ENSCAFG00000001057	0.00325651	0.00183511	TRMT11
ENSCAFG00000001058	-0.00156203	-0.00602116	TXNDC15
ENSCAFG00000001068	-0.00292621	0.00620377	RNF146
ENSCAFG00000001069	-0.00442657	-0.0136351	ECHDC1
ENSCAFG00000001070	0.00356424	-0.00241146	WASHC5
ENSCAFG00000001075	0.0104432	-0.000742139	ACO2
ENSCAFG00000001076	0.00118069	-0.00103925	H2AFY
ENSCAFG00000001077	-0.0134501	0.0143591	TRIB1
ENSCAFG00000001085	-0.000873325	-0.00409156	SLC25A48
ENSCAFG00000001086	-0.00891271	0.00380901	MYC
ENSCAFG00000001090	-0.00188096	-0.00550099	PHF5A
ENSCAFG00000001091	-0.0211271	0.00191637	TGFBI
ENSCAFG00000001092	-0.0130316	-0.00269527	TOB2
ENSCAFG00000001093	0.0159083	0.00638145	FAM49B
ENSCAFG00000001094	-0.00186493	0.00140702	SMAD5
ENSCAFG00000001095	-0.00314016	0.00591622	TEF
ENSCAFG00000001096	-0.00771347	0.012426	ASAP1
ENSCAFG00000001098	0.000651836	-0.0021146	NA
ENSCAFG00000001100	-0.00851205	-0.00534688	EFR3A
ENSCAFG00000001101	0.0249023	0.00713158	PTPRK
ENSCAFG00000001104	-0.00771191	-0.00536378	RANGAP1
ENSCAFG00000001106	-0.00177678	-0.0150151	LAMA2
ENSCAFG00000001113	0.0055979	-0.00931568	TMEM71
ENSCAFG00000001114	0.00636073	0.00175083	ARHGAP18
ENSCAFG00000001115	-0.00151333	-0.00489112	L3MBTL3
ENSCAFG00000001117	0.00194112	0.000281668	TMEM200A
ENSCAFG00000001120	0.00738562	-0.0174843	L3MBTL2
ENSCAFG00000001124	0.00447468	0.000654635	PHF20L1
ENSCAFG00000001125	0.00622225	0.00111842	EP300
ENSCAFG00000001126	-0.0201591	-0.00360693	KLHL3
ENSCAFG00000001130	-0.00165641	0.000161178	ITPR3
ENSCAFG00000001131	0.00668654	-0.0113139	SLA
ENSCAFG00000001132	-0.00174682	-0.00444349	HNRNPA0
ENSCAFG00000001133	0.0223889	0.0131959	CCN4
ENSCAFG00000001134	-0.000379304	-0.00467376	XPNPEP3
ENSCAFG00000001136	0.00451613	0.000247566	EPB41L2
ENSCAFG00000001139	0.00650501	0.0031224	ST13
ENSCAFG00000001140	-0.00202871	-0.00558803	MYOT
ENSCAFG00000001141	0.00325375	-0.0053642	NDRG1
ENSCAFG00000001142	0.00511621	0.005184	SLC25A17
ENSCAFG00000001144	-0.00472458	0.0212415	NA
ENSCAFG00000001145	0.00280358	-0.00866554	TRIM11
ENSCAFG00000001146	-0.00563989	-0.00138269	PKD2L2
ENSCAFG00000001147	-0.000194927	-0.00820947	AKAP7
ENSCAFG00000001148	3.77464e-05	-0.000581132	ST3GAL1
ENSCAFG00000001149	-0.000555552	-0.00704338	NA
ENSCAFG00000001152	-0.00149369	-0.0106786	FAM13B
ENSCAFG00000001154	0.0060165	-0.00227954	MRTFA
ENSCAFG00000001159	-0.000516807	0.00114186	ZFAT
ENSCAFG00000001161	-0.00237466	-0.00933126	OBSCN
ENSCAFG00000001166	0.00594748	-0.00145635	KHDRBS3
ENSCAFG00000001172	0.0122016	4.38124e-05	SGSM3
ENSCAFG00000001173	-0.0041431	0.0059681	FAM135B
ENSCAFG00000001174	0.00653311	-0.00153447	GUK1
ENSCAFG00000001177	0.0024371	0.00813268	C14H1orf35
ENSCAFG00000001181	0.00794723	0.00589057	TRAPPC9
ENSCAFG00000001186	0.00133973	0.00414636	BRD8
ENSCAFG00000001187	0.00245802	0.00194298	JMJD4
ENSCAFG00000001188	-0.0145345	-0.00469214	IP6K3
ENSCAFG00000001191	-0.000389691	0.00167796	LEMD2
ENSCAFG00000001196	0.00226036	0.00212912	AGO2
ENSCAFG00000001198	0.00166439	0.00319001	PRXL2C
ENSCAFG00000001201	-0.00599618	0.00150987	CDC14B
ENSCAFG00000001204	0.00564416	0.00206623	KIF20A
ENSCAFG00000001205	0.00408472	0.00572611	HABP4
ENSCAFG00000001208	0.00178425	-0.00102083	NA
ENSCAFG00000001209	0.000728288	-0.00491733	CDC23
ENSCAFG00000001211	0.00779641	0.00886356	HMGA1
ENSCAFG00000001212	0.000969949	-0.00358644	NUDT3
ENSCAFG00000001213	-0.000201513	0.00102871	ZNF367
ENSCAFG00000001214	0.00144167	-0.00363742	RPS10
ENSCAFG00000001217	-0.00391518	-0.00265951	PTK2
ENSCAFG00000001218	-0.00427596	0.0109445	HSD17B3
ENSCAFG00000001219	-0.00345515	-0.00867476	ERCC6L2
ENSCAFG00000001221	0.00766625	0.00521934	PACSIN1
ENSCAFG00000001225	0.00184201	-0.00728085	FAM53C
ENSCAFG00000001227	0.00177391	0.0155896	SPDEF
ENSCAFG00000001228	0.0118332	-0.00949629	DENND3
ENSCAFG00000001229	0.000589188	-0.0106879	ILRUN
ENSCAFG00000001231	0.00527333	0.00525368	NA
ENSCAFG00000001232	0.00917979	0.00695907	SLC45A4
ENSCAFG00000001233	-0.00111742	-0.00255206	KDM3B
ENSCAFG00000001234	0.0067166	-0.00225167	UHRF1BP1
ENSCAFG00000001239	0.00691704	-0.00209937	TAF11
ENSCAFG00000001246	-0.0101258	0.00395884	PTCH1
ENSCAFG00000001254	-0.0110764	0.00488627	EGR1
ENSCAFG00000001255	0.00107473	0.00123657	TNRC6B
ENSCAFG00000001277	0.00157617	0.000773338	ANKS1A
ENSCAFG00000001282	-0.00142242	0.00102357	ETF1
ENSCAFG00000001286	-0.00362361	0.00321899	FANCC
ENSCAFG00000001287	0.000968754	-0.010527	TCP11
ENSCAFG00000001290	-0.00459576	0.000101228	AKR1B1
ENSCAFG00000001293	0.00308135	0.000631494	HSPA9
ENSCAFG00000001296	-0.000555368	-0.000595776	GRAP2
ENSCAFG00000001297	0.00425535	-0.000463417	RHPN1
ENSCAFG00000001298	0.0131559	-0.0172015	SCUBE3
ENSCAFG00000001299	0.00344778	0.00254258	ZC3H3
ENSCAFG00000001300	0.00788274	-0.000781931	SLC35B4
ENSCAFG00000001301	0.0091578	0.00167603	GSDMD
ENSCAFG00000001303	-0.00644688	-0.0045668	ENTHD1
ENSCAFG00000001304	0.00949172	0.00417755	ZNF76
ENSCAFG00000001305	-0.00252663	-0.00932958	FBP1
ENSCAFG00000001307	-0.00213104	-0.0048219	DEF6
ENSCAFG00000001308	-0.00441277	-0.0105303	EXOC4
ENSCAFG00000001310	0.00426373	0.00316767	PPARD
ENSCAFG00000001312	0.00128701	-0.000775563	CHCHD3
ENSCAFG00000001313	0.00165417	0.0150642	FANCE
ENSCAFG00000001314	-0.00257705	-0.00149337	CACNA1I
ENSCAFG00000001315	-0.00200009	-0.0028053	CTNNA1
ENSCAFG00000001316	0.00678346	0.00994013	DAPK1
ENSCAFG00000001317	0.00450386	0.00315819	EEF1D
ENSCAFG00000001318	-0.00281057	-0.00115564	RPL10A
ENSCAFG00000001319	0.00529611	-0.00256588	TIGD5
ENSCAFG00000001324	-0.00300319	0.0134912	ATF4
ENSCAFG00000001325	-0.00124655	-0.00657272	PYCR3
ENSCAFG00000001326	0.00899573	0.00729841	TEAD3
ENSCAFG00000001330	-6.73388e-06	-0.00622091	SIL1
ENSCAFG00000001331	0.00381293	-0.00424055	TUT7
ENSCAFG00000001332	-0.00361472	-0.00665041	TAB1
ENSCAFG00000001333	0.00574926	-0.0034166	TSTA3
ENSCAFG00000001335	0.000498207	-0.0221212	TULP1
ENSCAFG00000001337	-0.000366029	-0.00681788	SYNGR1
ENSCAFG00000001339	-0.00260977	-0.00337891	NA
ENSCAFG00000001343	-0.0159037	0.00946297	FKBP5
ENSCAFG00000001344	-0.000767403	0.00310824	NAA35
ENSCAFG00000001345	0.00349659	-0.0096922	MATR3
ENSCAFG00000001346	0.00594409	-0.0107231	RPL3
ENSCAFG00000001350	0.00791336	-0.00498802	GOLM1
ENSCAFG00000001352	-0.00286145	-0.00146249	NA
ENSCAFG00000001355	0.000136459	0.006647	KIAA2026
ENSCAFG00000001356	0.0114937	0.00324304	PDGFB
ENSCAFG00000001358	0.000787408	-0.00115212	AGTPBP1
ENSCAFG00000001360	-0.0027485	-0.00160571	CBX7
ENSCAFG00000001361	0.00310883	0.0186514	APOBEC3Z3
ENSCAFG00000001362	-0.0302398	-0.000707937	PLXNA4
ENSCAFG00000001364	0.00253872	-0.00795975	SRPK1
ENSCAFG00000001367	-0.00527899	-0.00874404	CBX6
ENSCAFG00000001371	0.00123432	-0.0085274	SUN2
ENSCAFG00000001372	0.00121383	-0.0116983	SCRIB
ENSCAFG00000001377	-0.00473011	0.00596002	GTPBP1
ENSCAFG00000001378	-0.00336949	-0.00135804	MAPK14
ENSCAFG00000001379	-0.00171032	0.000729958	JOSD1
ENSCAFG00000001380	-0.0135624	-0.00363629	NTRK2
ENSCAFG00000001381	0.00165911	0.0072401	UHRF2
ENSCAFG00000001382	-0.000790861	-0.0044393	MAPK13
ENSCAFG00000001383	0.000176786	0.000612877	NA
ENSCAFG00000001384	0.00404942	0.00290848	CBY1
ENSCAFG00000001386	-0.00330501	0.00635097	BRPF3
ENSCAFG00000001390	0.00468676	0.00430855	RMI1
ENSCAFG00000001395	0.00060491	0.00968283	DDX17
ENSCAFG00000001398	0.000646133	0.00971963	KCTD20
ENSCAFG00000001399	0.00369236	0.00189348	HNRNPK
ENSCAFG00000001400	0.00120411	-0.011631	PUF60
ENSCAFG00000001402	0.00230375	0.00709255	KDELR3
ENSCAFG00000001403	0.00406208	0.000999395	PODXL
ENSCAFG00000001404	0.0054876	-0.00462415	C1H9orf64
ENSCAFG00000001405	0.00411889	0.0169192	NRBP2
ENSCAFG00000001406	-0.00142899	-0.00311695	MKLN1
ENSCAFG00000001411	-0.0121337	-0.00398569	STK38
ENSCAFG00000001413	-0.00427604	-0.00968182	CSNK1E
ENSCAFG00000001414	-0.00517829	-0.000962277	SRSF3
ENSCAFG00000001417	-0.00883581	0.00654362	KIF27
ENSCAFG00000001420	-0.00189469	0.0257901	TMEM184B
ENSCAFG00000001422	0.00655555	0.0195185	NA
ENSCAFG00000001424	0.000443751	0.00236617	PLA2G6
ENSCAFG00000001425	-0.0109755	-0.00680823	GKAP1
ENSCAFG00000001426	0.000574062	-0.0417402	COPG2
ENSCAFG00000001428	0.000669605	-0.00379998	PPIL1
ENSCAFG00000001431	0.00480724	0.00113189	PICK1
ENSCAFG00000001432	0.000361146	0.00227348	C12H6orf89
ENSCAFG00000001433	-0.00519962	0.00131263	PLEC
ENSCAFG00000001434	-0.00444119	-0.0142534	KDM4C
ENSCAFG00000001435	0.000434846	0.00654373	UBQLN1
ENSCAFG00000001436	0.015522	-0.00824945	SOX10
ENSCAFG00000001437	-0.00398227	-0.00141428	POLR2F
ENSCAFG00000001438	-0.0365999	0.0387039	PI16
ENSCAFG00000001439	-0.00108247	0.00352256	C10H22orf23
ENSCAFG00000001441	-0.00816886	-0.00904793	MTCH1
ENSCAFG00000001442	-0.00202895	0.00244402	MICALL1
ENSCAFG00000001443	0.00179044	-0.00131072	EIF3L
ENSCAFG00000001444	0.00475097	0.00446187	FGD2
ENSCAFG00000001445	0.00221303	0.00300561	GRINA
ENSCAFG00000001446	-0.0237188	-0.00515011	FRMD3
ENSCAFG00000001448	-0.00528775	-0.00867152	PIM1
ENSCAFG00000001450	0.0144146	-0.00889671	MEST
ENSCAFG00000001453	0.0145483	0.00394166	RASEF
ENSCAFG00000001456	0.00013487	-0.000102594	GCAT
ENSCAFG00000001458	-0.0047897	-0.00355991	TBC1D22B
ENSCAFG00000001459	9.31821e-05	-0.00218075	CEP41
ENSCAFG00000001460	-0.0104275	-0.023565	PTPRD
ENSCAFG00000001462	-0.0166032	0.00296006	TLE1
ENSCAFG00000001477	0.00547892	-0.0232374	CMTR1
ENSCAFG00000001478	1.92013e-05	0.00223277	TYRP1
ENSCAFG00000001480	-0.0143657	-0.0134606	TRIOBP
ENSCAFG00000001487	-0.00475468	0.0207262	LGALS1
ENSCAFG00000001488	0.0171204	0.00704202	MDGA1
ENSCAFG00000001489	0.000660782	0.00973147	ZFAND3
ENSCAFG00000001490	0.00864546	0.00282519	SH3BP1
ENSCAFG00000001492	0.000341716	-0.000338884	BTBD9
ENSCAFG00000001494	-0.00013337	-0.0227146	SSMEM1
ENSCAFG00000001495	-0.000156208	-0.00124361	TMEM209
ENSCAFG00000001496	0.00237142	-0.000489667	GGA1
ENSCAFG00000001497	0.000610104	0.00420004	KLHDC10
ENSCAFG00000001498	-0.00303663	0.000296287	MPDZ
ENSCAFG00000001499	-0.00111278	-0.00532585	NA
ENSCAFG00000001500	-0.000669885	-0.00901153	OPLAH
ENSCAFG00000001501	0.012509	0.00550051	CDC42EP1
ENSCAFG00000001502	-0.00718433	-0.00610826	CARD10
ENSCAFG00000001505	0.000256487	-0.000794034	UBE2H
ENSCAFG00000001506	0.00648864	-0.011062	CYTH4
ENSCAFG00000001507	0.00274673	0.00428313	NRF1
ENSCAFG00000001508	0.00439677	-0.00203265	RAC2
ENSCAFG00000001511	0.0114629	-0.00638756	IL2RB
ENSCAFG00000001513	0.00707429	-0.00504768	KCTD17
ENSCAFG00000001514	-0.000481615	-0.00207771	MPST
ENSCAFG00000001515	-0.00930008	-0.00852519	STRIP2
ENSCAFG00000001519	-0.00900179	-0.00168089	CSF2RB
ENSCAFG00000001520	-0.0033161	-0.00376316	NFIB
ENSCAFG00000001522	0.00681349	-0.00508896	NCF4
ENSCAFG00000001523	0.00498253	-0.00107743	GPAA1
ENSCAFG00000001524	-0.0030731	-0.0167157	AHCYL2
ENSCAFG00000001529	0.0012077	-0.00577391	CYC1
ENSCAFG00000001531	0.00112998	0.000874384	SMO
ENSCAFG00000001534	0.00329028	-0.00995528	TLE4
ENSCAFG00000001536	-0.00474822	-0.00149127	SHARPIN
ENSCAFG00000001537	-0.00346735	-0.0133086	FREM1
ENSCAFG00000001540	0.000699942	0.00185394	NA
ENSCAFG00000001543	-0.000993633	0.010933	TNPO3
ENSCAFG00000001544	0.0020503	-0.0061145	EIF3D
ENSCAFG00000001545	-0.0015497	0.00617733	TTC39B
ENSCAFG00000001546	0.00386006	0.00309734	MROH1
ENSCAFG00000001548	0.000710166	-6.26714e-05	SNAPC3
ENSCAFG00000001549	-0.00609765	-0.00267031	SAYSD1
ENSCAFG00000001550	-0.00439327	-0.00804198	FOXRED2
ENSCAFG00000001551	-0.00611701	-0.00919619	PSIP1
ENSCAFG00000001553	-0.00259727	-0.000472318	TXN2
ENSCAFG00000001554	0.00444047	-0.00468	BOP1
ENSCAFG00000001557	-0.000895553	-0.000267018	CCDC171
ENSCAFG00000001562	0.00554453	0.00640181	BNC2
ENSCAFG00000001563	-0.00540241	0.0050682	HSF1
ENSCAFG00000001565	-0.00163246	0.0191305	DAAM2
ENSCAFG00000001566	-0.00686133	0.00546068	CNTLN
ENSCAFG00000001567	-0.0116512	-0.00983611	SH3GL2
ENSCAFG00000001568	-0.00437422	0.00906352	MOCS1
ENSCAFG00000001569	0.00512968	0.00155597	RECQL4
ENSCAFG00000001570	0.00672032	0.00332348	PSAT1
ENSCAFG00000001576	0.00248109	0.000438259	FBXL6
ENSCAFG00000001577	0.00499048	-0.000127241	CEP78
ENSCAFG00000001578	-0.00289304	-0.00258036	OARD1
ENSCAFG00000001579	0.00384679	-0.00865491	GNAQ
ENSCAFG00000001580	0.00740389	0.000646126	NFYA
ENSCAFG00000001581	-0.032088	0.00959563	ADAMTSL1
ENSCAFG00000001584	0.00682913	-0.00240521	TREML1
ENSCAFG00000001585	-0.0373458	0.00159635	FLNC
ENSCAFG00000001588	0.00348371	0.00430995	NA
ENSCAFG00000001590	-0.00620664	-0.010342	SAXO1
ENSCAFG00000001595	-0.000564388	3.38877e-05	ADCK5
ENSCAFG00000001596	0.0201133	-0.00503034	FOXP4
ENSCAFG00000001597	0.0165687	0.0102594	MDFI
ENSCAFG00000001598	-0.00676274	-0.00147444	HAUS6
ENSCAFG00000001599	-0.00167891	-0.00642175	TFEB
ENSCAFG00000001600	0.00927165	0.00814076	CPSF1
ENSCAFG00000001601	-0.012595	-0.00332836	PLIN2
ENSCAFG00000001607	-0.000227093	-0.00600982	SLC39A4
ENSCAFG00000001609	-0.00132108	0.00965571	USP49
ENSCAFG00000001610	0.00422731	-0.0043788	VPS28
ENSCAFG00000001611	-0.00833146	-0.00817619	IRF5
ENSCAFG00000001612	0.00283159	0.00973629	DENND4C
ENSCAFG00000001614	0.00382417	-0.00335976	BYSL
ENSCAFG00000001615	0.000347777	0.000394292	RPS6
ENSCAFG00000001616	0.0030074	-0.00668443	KCP
ENSCAFG00000001617	0.0027388	0.00617282	VPS13A
ENSCAFG00000001618	0.00593961	-0.0144268	CCND3
ENSCAFG00000001620	-0.00318037	-0.00252734	ATP6V1F
ENSCAFG00000001621	-0.00383433	-0.00317224	TONSL
ENSCAFG00000001622	0.00185863	0.000419038	TAF8
ENSCAFG00000001624	0.0032968	-0.00107016	CYHR1
ENSCAFG00000001627	0.00138922	-0.00311817	KIFC2
ENSCAFG00000001630	0.0167674	0.0036162	MYH9
ENSCAFG00000001632	-0.00118107	-0.0172865	FOXH1
ENSCAFG00000001635	-0.00240255	-0.0139064	MLLT3
ENSCAFG00000001636	0.0058267	-0.012644	PPP1R16A
ENSCAFG00000001640	0.00258106	0.00286549	CALU
ENSCAFG00000001642	-0.00913778	0.00043548	TRERF1
ENSCAFG00000001646	0.00807921	0.0140074	PRUNE2
ENSCAFG00000001651	0.0108166	0.00167509	IMPDH1
ENSCAFG00000001652	-0.00446361	-0.000571549	HACD4
ENSCAFG00000001655	0.00158165	-0.0111822	MFSD3
ENSCAFG00000001667	0.00621545	-0.00772004	RBM28
ENSCAFG00000001669	0.00707988	-0.00723062	ARHGAP39
ENSCAFG00000001671	0.00241881	-0.0113381	MTAP
ENSCAFG00000001672	-0.00151182	-2.0422e-05	LEP
ENSCAFG00000001677	0.000513685	0.00379453	RPL8
ENSCAFG00000001685	0.00644695	0.00862985	ZNF16
ENSCAFG00000001689	0.00848326	0.0111218	NA
ENSCAFG00000001690	-0.00260285	-0.00542895	PCSK5
ENSCAFG00000001697	0.00417893	-0.00116898	UBR2
ENSCAFG00000001698	0.00231548	-0.0013093	PLAA
ENSCAFG00000001699	-0.00439923	0.00921549	OSTF1
ENSCAFG00000001700	0.00487658	-0.0112745	SND1
ENSCAFG00000001701	-0.00356623	-0.000485713	RBFOX2
ENSCAFG00000001703	-0.00275794	0.00827621	CARNMT1
ENSCAFG00000001704	0.00676726	0.00132617	APOL6
ENSCAFG00000001706	0.00632062	0.00188704	IFT74
ENSCAFG00000001709	0.00963706	0.00433333	MCM5
ENSCAFG00000001710	0.000282335	0.00597256	CHRNA3
ENSCAFG00000001711	-0.00185283	0.00103635	HMOX1
ENSCAFG00000001712	-0.00202535	-0.00353047	LRRC19
ENSCAFG00000001713	-0.00385622	-0.00523371	TEK
ENSCAFG00000001715	-0.00858402	-0.00837322	MOB3B
ENSCAFG00000001717	-0.00275361	0.000276459	TOM1
ENSCAFG00000001718	-0.00517522	-0.0213625	LRRC4
ENSCAFG00000001720	0.00170215	-0.00453678	C11H9orf72
ENSCAFG00000001723	0.00271544	0.00151532	TBCC
ENSCAFG00000001725	-0.00646747	-0.00472721	BICRAL
ENSCAFG00000001726	0.00410225	-0.000248246	ARF5
ENSCAFG00000001728	0.00130437	-0.000606615	NA
ENSCAFG00000001730	-0.00198003	-0.00407892	GCC1
ENSCAFG00000001732	0.000609206	-0.00232111	HMGXB4
ENSCAFG00000001733	-0.000651849	8.56117e-05	ZNF800
ENSCAFG00000001736	0.00314409	0.00604696	CNPY3
ENSCAFG00000001740	-0.00398404	-0.00606644	LARGE1
ENSCAFG00000001748	0.000378754	-0.00939495	PEX6
ENSCAFG00000001753	0.00255201	0.00404235	PPP2R5D
ENSCAFG00000001754	-0.00144357	-0.00278604	POT1
ENSCAFG00000001756	0.00210308	0.00498197	MEA1
ENSCAFG00000001758	-0.00629868	0.00333165	FBXO7
ENSCAFG00000001763	0.00223327	-0.00296806	KLHDC3
ENSCAFG00000001766	0.00339996	0.00292938	IREB2
ENSCAFG00000001767	1.05903e-05	0.00156599	PWP1
ENSCAFG00000001769	0.0060007	0.00103539	RORB
ENSCAFG00000001771	-0.000739334	0.000248218	WASL
ENSCAFG00000001774	0.00187522	-0.00739412	CUL7
ENSCAFG00000001778	0.000392257	0.00667225	ANXA1
ENSCAFG00000001781	-0.00380169	0.00104316	WFS1
ENSCAFG00000001782	0.00326036	-0.00683688	MRPL2
ENSCAFG00000001784	-0.000902756	-0.00782386	ZNF300
ENSCAFG00000001785	0.00157036	-0.00102483	RTCB
ENSCAFG00000001786	0.00287575	-0.00222789	ACO1
ENSCAFG00000001787	0.00854828	0.00119984	KLC4
ENSCAFG00000001788	0.0024999	-0.00937048	PRDM4
ENSCAFG00000001789	0.00156932	-0.00741087	NA
ENSCAFG00000001790	0.000301268	0.00247338	GRM3
ENSCAFG00000001791	-0.0294778	-0.0168338	ALDH1A1
ENSCAFG00000001792	-0.00543862	-0.0122793	LIMCH1
ENSCAFG00000001793	0.00723641	-0.000513548	BTBD11
ENSCAFG00000001796	0.00679793	0.00662849	TMEM33
ENSCAFG00000001797	-0.00494677	-0.00343931	CRY1
ENSCAFG00000001798	-0.00178649	-0.00204136	SLC30A9
ENSCAFG00000001800	-0.000732362	0.00519009	TMEM263
ENSCAFG00000001805	-0.00136761	-0.00102069	RIC8B
ENSCAFG00000001807	0.0154584	0.0044453	DDX58
ENSCAFG00000001808	0.00199748	0.00715408	KIAA1324L
ENSCAFG00000001809	-0.00255021	-0.00825194	TOPORS
ENSCAFG00000001811	0.00221052	0.00272045	ZFAND5
ENSCAFG00000001812	0.00388487	-0.00383727	APTX
ENSCAFG00000001814	0.0196569	0.00273729	PTK7
ENSCAFG00000001815	-0.0186291	-0.00237937	GDA
ENSCAFG00000001816	0.00770216	0.00540841	ATP8A1
ENSCAFG00000001818	0.00425318	-0.00475414	DNAJA1
ENSCAFG00000001819	-0.000129142	0.00666904	DMTF1
ENSCAFG00000001821	-0.00176955	0.00892351	ABHD17B
ENSCAFG00000001825	0.00405858	0.00287538	CEMIP2
ENSCAFG00000001827	-0.00557259	-0.00141501	CROT
ENSCAFG00000001828	0.00233327	0.00115107	KCTD8
ENSCAFG00000001829	0.000724616	-0.00838253	SRF
ENSCAFG00000001834	0.00157562	7.21282e-05	CUL9
ENSCAFG00000001836	-0.000907868	0.00764147	SMU1
ENSCAFG00000001839	0.00247338	-0.00624338	TTBK1
ENSCAFG00000001840	0.00408513	-0.000639315	B4GALT1
ENSCAFG00000001841	-0.00338653	-0.0157756	SLC25A40
ENSCAFG00000001844	-0.00105569	-0.0104262	BAG1
ENSCAFG00000001845	0.00263443	0.00437604	DBF4
ENSCAFG00000001846	0.00172879	0.0030469	NA
ENSCAFG00000001847	0.00209507	-0.00242219	ZNF318
ENSCAFG00000001848	-0.00505086	0.00395457	NFX1
ENSCAFG00000001850	-0.0024599	-0.0120786	GUF1
ENSCAFG00000001851	0.00239052	0.00156234	POLR3B
ENSCAFG00000001853	0.00688455	-0.00360878	ABCC10
ENSCAFG00000001855	0.00137833	0.0096016	SRI
ENSCAFG00000001856	-0.00102116	0.00908977	STEAP4
ENSCAFG00000001858	-0.000894966	-0.00165035	DLK2
ENSCAFG00000001865	0.00598226	-0.00193161	TJAP1
ENSCAFG00000001866	0.00548842	-0.00259457	NA
ENSCAFG00000001867	-0.0155233	0.00657024	KLF9
ENSCAFG00000001868	-0.00162881	0.0014851	YIPF3
ENSCAFG00000001869	0.00307451	-0.00830129	NOL6
ENSCAFG00000001870	-0.00591421	-0.00559497	STEAP2
ENSCAFG00000001871	-0.000521876	-0.00150423	GNPDA2
ENSCAFG00000001872	0.000612331	-0.00166657	POLR1C
ENSCAFG00000001873	-0.0138848	-0.0198105	TCP11L2
ENSCAFG00000001874	-0.00100521	0.0111586	CFAP69
ENSCAFG00000001875	0.00744557	0.0137545	CKAP4
ENSCAFG00000001879	0.0309371	0.00724913	NUAK1
ENSCAFG00000001880	-0.000406679	0.0213961	SMC5
ENSCAFG00000001882	-0.0038363	-0.00262817	GTPBP10
ENSCAFG00000001885	-0.00674601	0.0169212	APPL2
ENSCAFG00000001886	-0.00488688	-0.00785793	NA
ENSCAFG00000001890	-0.0251328	-0.00324405	MAMDC2
ENSCAFG00000001891	0.00627389	0.00913894	UBAP2
ENSCAFG00000001892	0.00960062	0.00211539	XPO5
ENSCAFG00000001894	-0.00313777	-0.00351301	WASHC4
ENSCAFG00000001895	0.000196373	0.00555	PTAR1
ENSCAFG00000001897	-0.0202584	0.00279882	APBA1
ENSCAFG00000001898	0.00721386	0.00181085	CDK14
ENSCAFG00000001899	0.00140386	-0.000652143	COMMD8
ENSCAFG00000001900	0.0112155	-0.00117889	FAM189A2
ENSCAFG00000001901	0.00116719	-0.00259501	DCAF12
ENSCAFG00000001902	0.0139857	-0.00253918	TJP2
ENSCAFG00000001903	-0.000828677	0.0130531	ATP10D
ENSCAFG00000001905	-0.00259232	0.0059505	UBAP1
ENSCAFG00000001906	0.00129081	0.00828727	FZD1
ENSCAFG00000001908	-0.00700432	-0.0200767	MTERF1
ENSCAFG00000001909	0.00203522	8.76522e-05	KIF24
ENSCAFG00000001910	0.000833884	-0.000412935	POLH
ENSCAFG00000001911	-0.000361734	0.00843688	ALDH1L2
ENSCAFG00000001913	0.00618477	0.00424656	NFXL1
ENSCAFG00000001916	0.00860415	-0.01237	PIP5K1B
ENSCAFG00000001917	0.00406988	-0.0119608	CNGA1
ENSCAFG00000001918	0.00363768	0.00278176	GTPBP2
ENSCAFG00000001928	-0.0027221	-0.00284625	MRPS18A
ENSCAFG00000001929	-0.00267777	-0.00291171	SLC41A2
ENSCAFG00000001930	-0.0178382	-0.0047312	PGM5
ENSCAFG00000001932	-0.0116242	-0.0103001	CNTFR
ENSCAFG00000001935	0.00434305	-0.00393559	AKAP9
ENSCAFG00000001937	0.00143223	0.00143568	DCTN3
ENSCAFG00000001938	0.0144358	-0.00257568	VEGFA
ENSCAFG00000001941	0.0013402	0.0166605	TMEM63B
ENSCAFG00000001942	0.0014757	0.00623702	TEC
ENSCAFG00000001943	0.00713883	0.00153673	CBWD2
ENSCAFG00000001944	-0.00534832	-0.00212337	TXNRD1
ENSCAFG00000001945	-0.00317937	-0.00130851	CYP51A1
ENSCAFG00000001946	0.00109718	-0.00649582	GALT
ENSCAFG00000001949	-0.00280691	0.00142672	NA
ENSCAFG00000001951	-0.00373724	-0.00610564	IL11RA
ENSCAFG00000001952	-0.000340025	0.00458107	2019-09-10
ENSCAFG00000001954	-0.0065294	0.000230634	CCL19
ENSCAFG00000001956	-0.00722841	-0.0043532	SLAIN2
ENSCAFG00000001957	0.0195425	-0.0115788	DOCK8
ENSCAFG00000001959	0.00468627	-0.0028906	NA
ENSCAFG00000001960	0.00454481	0.0105777	CAPN11
ENSCAFG00000001961	-0.00392171	-0.0121767	KRIT1
ENSCAFG00000001962	0.000482856	0.000541403	PHF24
ENSCAFG00000001966	-0.00219034	-0.0118843	SH3RF3
ENSCAFG00000001967	0.00172148	-0.00868036	C11H9orf131
ENSCAFG00000001968	0.00657307	0.00333217	NA
ENSCAFG00000001969	0.00457829	0.00318021	ANKIB1
ENSCAFG00000001972	0.00089518	0.00719229	FRYL
ENSCAFG00000001974	0.0112987	0.00466461	KANK1
ENSCAFG00000001976	0.00869267	-0.0036737	VCP
ENSCAFG00000001977	-0.00521571	0.00146795	PEX1
ENSCAFG00000001980	0.00102202	-0.000233459	RBM48
ENSCAFG00000001981	0.00605756	0.0207216	SLC29A1
ENSCAFG00000001985	-0.000582858	-0.000851745	NA
ENSCAFG00000001986	0.00445802	0.00474133	TMEM151B
ENSCAFG00000001988	-0.0119793	-0.00106532	DMRT2
ENSCAFG00000001989	-0.00301735	-0.00111033	AARS2
ENSCAFG00000001990	-0.00334431	0.00145077	OCIAD1
ENSCAFG00000001995	0.00466302	-0.00703257	FANCG
ENSCAFG00000001996	0.00748946	0.0111783	CDC5L
ENSCAFG00000001998	0.00544018	-0.0197676	CDK6
ENSCAFG00000001999	0.00483952	0.0079041	DCUN1D4
ENSCAFG00000002000	0.000487868	0.00297415	PIGO
ENSCAFG00000002001	-0.00367485	-0.00995102	SGCB
ENSCAFG00000002002	0.00262091	-4.77505e-05	SUPT3H
ENSCAFG00000002007	0.0149722	0.000529899	SAMD9L
ENSCAFG00000002008	0.0451434	0.0130935	RUNX2
ENSCAFG00000002011	0.0129398	0.0017856	HEPACAM2
ENSCAFG00000002013	-0.00440986	-0.00364385	SMARCA2
ENSCAFG00000002014	-0.00742385	-0.00257002	USP46
ENSCAFG00000002015	-0.00525755	0.00508079	NA
ENSCAFG00000002016	-0.0124587	0.00656261	CLIC5
ENSCAFG00000002017	-0.00285666	-0.00822016	FAM214B
ENSCAFG00000002018	-0.00192826	-0.00199988	VPS50
ENSCAFG00000002019	0.00834276	-0.0138822	RASL11B
ENSCAFG00000002020	0.00573374	0.00467837	ENPP4
ENSCAFG00000002021	0.00495711	-0.00240737	ENPP5
ENSCAFG00000002023	-0.0144831	0.00769398	RCAN2
ENSCAFG00000002025	0.000769892	-0.00298179	GCC2
ENSCAFG00000002026	-0.00873687	0.00268373	CYP39A1
ENSCAFG00000002028	0.00877205	-0.00183807	VLDLR
ENSCAFG00000002029	0.00169156	0.0060566	SLC25A27
ENSCAFG00000002030	0.00442166	0.00414592	UNC13B
ENSCAFG00000002031	0.00355715	-0.00143981	SCFD2
ENSCAFG00000002034	0.00192153	0.000510067	FIP1L1
ENSCAFG00000002035	0.000734698	0.00253227	PUM3
ENSCAFG00000002036	-0.00583254	0.0159098	TDRD6
ENSCAFG00000002037	-0.0103183	0.00350876	PLA2G7
ENSCAFG00000002040	0.0493868	0.0233706	TFPI2
ENSCAFG00000002041	0.000100578	0.0091106	SULT1C2
ENSCAFG00000002046	-0.00516845	-0.00117686	GNG11
ENSCAFG00000002049	-0.000683768	0.0166861	RUSC2
ENSCAFG00000002050	-0.00495841	-0.00244366	CHIC2
ENSCAFG00000002053	-0.00608491	0.0103691	RFX3
ENSCAFG00000002054	0.00777271	-0.0155448	ADGRF5
ENSCAFG00000002057	-0.0264686	-0.00251557	PDGFRA
ENSCAFG00000002058	0.00384609	-0.00964563	TESK1
ENSCAFG00000002065	-0.00651019	0.000270748	KIT
ENSCAFG00000002067	0.0120888	-0.00139272	SLC1A1
ENSCAFG00000002068	0.0120892	0.00950059	ADGRF1
ENSCAFG00000002069	-0.00386615	0.0319208	COL1A2
ENSCAFG00000002070	-0.00213171	-0.00128415	FAM32A
ENSCAFG00000002072	-0.000651742	0.0173119	SPATA6L
ENSCAFG00000002077	0.0102906	0.00164354	CA9
ENSCAFG00000002078	0.00857207	0.00432955	NA
ENSCAFG00000002079	-0.0109344	0.00128976	KDR
ENSCAFG00000002081	-0.000153084	0.00666214	CDC37L1
ENSCAFG00000002086	0.0376644	0.0147732	TPM2
ENSCAFG00000002087	-0.0011372	0.0150694	NA
ENSCAFG00000002089	0.0119384	0.00200208	CD2AP
ENSCAFG00000002090	0.00377823	0.00916688	SRD5A3
ENSCAFG00000002091	-0.0108699	0.00552222	RCL1
ENSCAFG00000002093	-0.00417312	0.00510418	CASD1
ENSCAFG00000002094	0.00488393	0.00897429	TMEM165
ENSCAFG00000002096	0.00712198	-0.00350239	UXS1
ENSCAFG00000002098	0.0345115	0.0003106	C10H2orf40
ENSCAFG00000002099	0.0166696	-0.00135508	NCK2
ENSCAFG00000002101	-0.00554884	-0.00433807	NA
ENSCAFG00000002102	-0.00644008	-0.00150103	JAK2
ENSCAFG00000002104	-0.00909178	-0.00460417	SGCE
ENSCAFG00000002105	0.0101449	0.00426837	FHL2
ENSCAFG00000002106	0.00860506	0.00404815	NA
ENSCAFG00000002110	-0.00634815	-0.011675	PPP1R9A
ENSCAFG00000002111	0.00111797	-0.00403772	MMUT
ENSCAFG00000002112	0.000504359	-0.0119352	TGFBRAP1
ENSCAFG00000002116	0.00252509	0.00720596	PLGRKT
ENSCAFG00000002117	0.00234248	0.00071423	C10H2orf49
ENSCAFG00000002120	-0.00609121	-0.00451472	CD274
ENSCAFG00000002121	-0.000628364	-0.012528	PDCD1LG2
ENSCAFG00000002122	0.0070997	-0.00683433	MRPS9
ENSCAFG00000002123	0.00187884	-0.00547035	PON2
ENSCAFG00000002128	-0.00194638	0.000983406	RIC1
ENSCAFG00000002129	-0.0261514	-0.0115349	PDK4
ENSCAFG00000002131	0.00366064	0.00450531	ERMP1
ENSCAFG00000002133	-0.000697191	-0.0155895	NA
ENSCAFG00000002134	-0.00178283	0.00322031	IL18RAP
ENSCAFG00000002138	-0.000118012	-0.00927331	IL18R1
ENSCAFG00000002140	0.00386082	0.00587936	CLOCK
ENSCAFG00000002142	0.0043299	-0.00293007	IL1RL1
ENSCAFG00000002145	-0.00983563	-0.00937513	NA
ENSCAFG00000002147	0.0119913	0.000432491	IL1R1
ENSCAFG00000002152	-0.0282105	-0.0114662	IL1R2
ENSCAFG00000002154	0.0021052	0.00105325	TLN1
ENSCAFG00000002155	-0.0408689	0.0149085	NA
ENSCAFG00000002156	0.0107377	0.0178099	TFAP2B
ENSCAFG00000002160	0.00268486	-0.000893242	SPTLC1
ENSCAFG00000002161	0.00609071	0.0014435	SLC25A13
ENSCAFG00000002162	0.00817971	-0.00782795	MAP4K4
ENSCAFG00000002163	-0.00635833	0.00133669	ROR2
ENSCAFG00000002165	0.0060286	-0.000754119	PKHD1
ENSCAFG00000002166	-0.00288735	-0.00455047	NA
ENSCAFG00000002169	-0.010745	-0.00734852	NFIL3
ENSCAFG00000002171	0.00730078	0.00595487	SYK
ENSCAFG00000002174	-0.000790506	0.00103923	GADD45G
ENSCAFG00000002175	0.00253301	0.00277965	EXOC1
ENSCAFG00000002179	0.0018705	-0.00303582	NA
ENSCAFG00000002180	0.00555317	-0.0051618	SEMA4D
ENSCAFG00000002188	-0.00260522	-0.00262318	SECISBP2
ENSCAFG00000002189	-0.00413376	0.000503862	CEP135
ENSCAFG00000002193	-0.0025985	0.00165142	RNF149
ENSCAFG00000002196	0.00669171	-0.0130468	MCM3
ENSCAFG00000002199	0.00307568	0.0045274	CNOT11
ENSCAFG00000002203	0.00554643	-0.00831576	CREB3
ENSCAFG00000002206	-0.0093208	-0.00539978	TBC1D8
ENSCAFG00000002208	-0.00120908	0.00164999	SPIN1
ENSCAFG00000002209	-0.00288693	-0.00231486	AASDH
ENSCAFG00000002212	0.000266789	0.00554336	CDK20
ENSCAFG00000002214	-0.00581436	-0.0131886	TRAM2
ENSCAFG00000002215	0.00132514	-0.0117738	RPL31
ENSCAFG00000002216	0.00229667	0.00402025	NA
ENSCAFG00000002217	0.00512865	0.00790305	PPAT
ENSCAFG00000002222	0.00377398	-0.00188023	ASNS
ENSCAFG00000002223	-0.000316188	0.00374763	NPAS2
ENSCAFG00000002224	0.00710987	0.00174187	ZNF169
ENSCAFG00000002225	-0.00290471	0.00106865	RGP1
ENSCAFG00000002226	0.00103996	0.00385152	PDCL3
ENSCAFG00000002227	-0.00959705	-0.00118657	C1GALT1
ENSCAFG00000002229	-0.00180005	0.00138783	PTPDC1
ENSCAFG00000002230	-0.00227263	0.0202212	NA
ENSCAFG00000002233	-0.00744058	-0.00487618	NPR2
ENSCAFG00000002235	0.00355874	0.00184357	CHST10
ENSCAFG00000002236	0.00271938	0.00636509	PAICS
ENSCAFG00000002238	-0.00332194	-0.00835819	MIOS
ENSCAFG00000002244	0.0040893	-0.00365604	SRP72
ENSCAFG00000002246	-0.00250532	-0.0187496	GLCCI1
ENSCAFG00000002253	-0.00165594	-0.00204355	PHF2
ENSCAFG00000002254	0.00421617	-0.00126246	REST
ENSCAFG00000002255	0.00331826	-0.00360829	ICK
ENSCAFG00000002256	0.00160934	-0.00337919	NOA1
ENSCAFG00000002257	0.00267396	0.00140947	ICA1
ENSCAFG00000002260	-0.00808254	0.0152711	REV1
ENSCAFG00000002261	0.00323202	-0.00441844	FAM120A
ENSCAFG00000002264	0.00216228	-0.00360744	FBXO9
ENSCAFG00000002266	0.00836478	-0.0084212	WNK2
ENSCAFG00000002270	0.000218327	0.00965088	NINJ1
ENSCAFG00000002271	0.00303052	-0.00615412	PHF14
ENSCAFG00000002275	-0.00334794	0.00402311	CARD19
ENSCAFG00000002276	0.00467206	0.0038673	ELOVL5
ENSCAFG00000002278	-0.00435094	0.00923784	EIF5B
ENSCAFG00000002280	-0.00817376	-0.0151549	THSD7A
ENSCAFG00000002281	-0.00751896	-0.00833673	RECK
ENSCAFG00000002283	0.00246368	-0.0130923	FGD3
ENSCAFG00000002287	-0.00804226	-0.00339273	TXNDC9
ENSCAFG00000002288	-0.00252435	-0.00469709	GCLC
ENSCAFG00000002289	-0.00280445	-0.00349227	BICD2
ENSCAFG00000002291	-0.00461582	-0.00266118	LYG1
ENSCAFG00000002292	0.000187521	-0.000762138	CLTA
ENSCAFG00000002293	0.000579942	0.0040963	IPPK
ENSCAFG00000002296	0.00257226	-0.0397479	POLR2B
ENSCAFG00000002300	-0.0022382	-0.0159218	KLHL31
ENSCAFG00000002301	-0.0404546	0.00133243	ECM2
ENSCAFG00000002304	0.00894458	0.0140121	GNE
ENSCAFG00000002305	-0.00452287	-0.00542971	LRRC1
ENSCAFG00000002306	0.00277926	-0.00214216	NA
ENSCAFG00000002307	-0.000605506	-0.00107869	ASPN
ENSCAFG00000002308	0.00495451	-0.00129929	VWDE
ENSCAFG00000002309	-0.00185498	-0.00829632	OMD
ENSCAFG00000002310	0.000762003	0.00528254	TSGA10
ENSCAFG00000002313	-0.00210298	-0.000747205	OGN
ENSCAFG00000002315	0.0025741	0.00931379	RNF38
ENSCAFG00000002323	0.0132699	0.00524633	MGAT4A
ENSCAFG00000002324	0.00158418	0.00343892	NOL8
ENSCAFG00000002327	0.00259399	0.000554282	FAM83B
ENSCAFG00000002330	0.0384813	-0.00406977	IGFBP7
ENSCAFG00000002334	0.00293019	0.000338594	MELK
ENSCAFG00000002336	-0.00588828	-0.000921892	NA
ENSCAFG00000002340	0.00660803	-0.00496462	IARS
ENSCAFG00000002342	0.0403696	0.0135276	ETV1
ENSCAFG00000002344	0.00316388	-0.00777634	INPP4A
ENSCAFG00000002345	-0.00180114	0.00378784	BMP5
ENSCAFG00000002346	-0.00281398	-0.00487298	MFSD14B
ENSCAFG00000002348	0.00990691	0.00224602	COL21A1
ENSCAFG00000002349	-0.00401094	0.000519648	UBE2M
ENSCAFG00000002350	-0.00318468	-0.000504195	NA
ENSCAFG00000002352	-0.000592167	-0.000878494	CHMP2A
ENSCAFG00000002354	0.00474275	-0.000730769	TRIM28
ENSCAFG00000002357	-0.0141197	-0.00847956	PAX5
ENSCAFG00000002360	0.00162937	-0.00745003	NA
ENSCAFG00000002364	-0.00119938	0.00339527	ADGRL3
ENSCAFG00000002365	-0.00043425	0.0140164	TMEM131
ENSCAFG00000002366	0.0010201	0.00556593	RPS5
ENSCAFG00000002371	0.00415783	0.000360162	ZAP70
ENSCAFG00000002372	0.0048813	-0.0125636	ZNF135
ENSCAFG00000002375	0.00239387	0.0109566	NA
ENSCAFG00000002377	0.000810293	-0.0130085	POLR1E
ENSCAFG00000002380	0.00367544	-0.000239646	ACTR1B
ENSCAFG00000002386	-0.00477991	-0.00870218	FRMPD1
ENSCAFG00000002387	0.00014807	0.00204124	COX5B
ENSCAFG00000002392	-0.00539731	-0.0022885	ZSCAN18
ENSCAFG00000002393	-0.00307192	0.00601219	SEMA4C
ENSCAFG00000002394	-0.0042055	0.0108042	DCAF10
ENSCAFG00000002395	-0.00433126	-0.00637945	NA
ENSCAFG00000002397	-0.0124001	-0.0177254	SHB
ENSCAFG00000002400	-0.00751082	-0.00710684	ALDH1B1
ENSCAFG00000002403	-0.00458563	-0.0143615	CCDC180
ENSCAFG00000002404	-0.00178484	0.00266011	CNNM4
ENSCAFG00000002406	0.00384103	0.000722927	LMAN2L
ENSCAFG00000002411	0.00162694	0.00265163	FER1L5
ENSCAFG00000002412	-0.00348418	-0.00458218	NA
ENSCAFG00000002413	-0.00717299	0.0180252	DST
ENSCAFG00000002414	-0.00484089	0.00436816	AGMO
ENSCAFG00000002416	0.00249659	-0.00667542	TDRD7
ENSCAFG00000002420	-0.00414456	-0.0116405	MEOX2
ENSCAFG00000002424	0.00459061	0.00470818	BZW2
ENSCAFG00000002425	0.00263259	-0.015992	KANSL3
ENSCAFG00000002426	-0.00216631	0.00428829	SOSTDC1
ENSCAFG00000002427	-0.0174413	-0.00374438	TMOD1
ENSCAFG00000002428	0.00201159	0.00473508	ANKMY2
ENSCAFG00000002432	-0.00799858	-0.00163452	TSPAN13
ENSCAFG00000002437	0.0129691	0.015266	AGR2
ENSCAFG00000002439	-0.00162348	0.0184169	TSTD2
ENSCAFG00000002440	-0.00431131	-0.00580013	NA
ENSCAFG00000002441	-0.00222126	-0.00109925	NA
ENSCAFG00000002445	0.000869442	-0.00945816	NCBP1
ENSCAFG00000002447	-0.0111815	0.000646358	BEND6
ENSCAFG00000002448	-0.0159774	-0.00623186	AHR
ENSCAFG00000002451	0.00486505	-0.00467442	ZNF451
ENSCAFG00000002454	0.00354596	0.00629958	XPA
ENSCAFG00000002455	0.00230757	-0.00288114	NA
ENSCAFG00000002456	-0.00448881	0.00465001	ZNF268
ENSCAFG00000002459	0.00247274	0.00389396	RAB23
ENSCAFG00000002460	-0.00534449	-0.00174632	TRMO
ENSCAFG00000002461	0.0023178	0.0192619	HEMGN
ENSCAFG00000002463	0.00402438	0.0106616	THADA
ENSCAFG00000002464	-0.00241748	-0.00626608	ANP32B
ENSCAFG00000002467	-0.0038011	0.00374107	SNX13
ENSCAFG00000002469	0.00248059	-0.0032374	NANS
ENSCAFG00000002471	0.0130594	0.00889106	TRIM14
ENSCAFG00000002477	-0.00110137	0.00147304	CORO2A
ENSCAFG00000002479	-0.00505539	-0.00519067	ZNF667
ENSCAFG00000002481	0.000487432	0.00642844	ZNF787
ENSCAFG00000002483	0.00878575	-0.000793683	TBC1D2
ENSCAFG00000002487	0.00199543	-0.00775248	GABBR2
ENSCAFG00000002489	-0.00110092	-0.0143104	PLEKHH2
ENSCAFG00000002490	0.00334117	0.00425328	PTP4A1
ENSCAFG00000002491	-0.00579605	0.0168239	NA
ENSCAFG00000002492	-0.0019154	0.000934213	ANKS6
ENSCAFG00000002493	-0.00175773	0.0133943	PHF3
ENSCAFG00000002494	-0.0126425	0.00104535	GALNT12
ENSCAFG00000002495	-0.00358109	0.00360157	NA
ENSCAFG00000002498	-1.48451e-05	0.0047355	HDAC9
ENSCAFG00000002499	0.00851792	0.00141052	DYNC2LI1
ENSCAFG00000002500	0.0185559	-0.0015183	SLC2A1
ENSCAFG00000002511	-0.000652081	-0.0107044	TWISTNB
ENSCAFG00000002512	-0.00243332	-0.00305891	SVBP
ENSCAFG00000002513	-0.00294108	0.012576	TMEM196
ENSCAFG00000002515	0.0160205	0.00873667	MACC1
ENSCAFG00000002516	0.00216037	-0.0134416	C15H1orf50
ENSCAFG00000002517	-0.00128044	-0.00586006	NA
ENSCAFG00000002519	0.0123319	0.00107161	ITGB8
ENSCAFG00000002525	0.039872	-0.00609798	COL15A1
ENSCAFG00000002526	0.00220046	0.0024868	P3H1
ENSCAFG00000002527	0.00279093	-0.00806888	LRPPRC
ENSCAFG00000002528	0.0211919	0.00616337	TGFBR1
ENSCAFG00000002531	0.0019516	0.00442618	EPN1
ENSCAFG00000002532	-0.000419369	0.00392879	ALG2
ENSCAFG00000002533	0.0007432	-0.00674749	SEC61B
ENSCAFG00000002535	-0.00155479	-0.00560019	PPM1B
ENSCAFG00000002538	-0.00487079	-0.00373283	SLC3A1
ENSCAFG00000002539	-0.000804767	0.00401584	STX17
ENSCAFG00000002541	0.00389325	0.00382511	NA
ENSCAFG00000002542	0.000715079	0.00389163	ERP44
ENSCAFG00000002543	-0.0046287	-0.00471084	PREPL
ENSCAFG00000002544	0.000469954	-0.00708683	PPIH
ENSCAFG00000002545	-0.00152582	-0.00991906	LMBRD1
ENSCAFG00000002546	-0.000262295	-0.00618502	CAMKMT
ENSCAFG00000002548	7.97932e-05	-9.51434e-05	NA
ENSCAFG00000002549	-0.00129966	0.00240663	CCDC30
ENSCAFG00000002551	0.00166365	0.00470622	U2AF2
ENSCAFG00000002552	0.00729565	0.00550658	INVS
ENSCAFG00000002553	0.00212531	-0.0173417	PPCS
ENSCAFG00000002554	-0.001687	0.00488876	SRBD1
ENSCAFG00000002558	-5.38174e-07	-0.000524018	CCDC106
ENSCAFG00000002561	0.000440055	-0.0177993	NA
ENSCAFG00000002563	0.00517351	0.0242438	FOXJ3
ENSCAFG00000002564	-0.00167959	-0.00864967	ZNF865
ENSCAFG00000002565	-0.00444838	-0.0119852	TEX10
ENSCAFG00000002573	-0.0243233	0.0634671	SSC5D
ENSCAFG00000002576	0.0131818	-0.0132087	HIVEP3
ENSCAFG00000002577	-0.00126281	-0.000518538	MSANTD3-TMEFF1
ENSCAFG00000002585	0.00203317	-0.000776049	RPL28
ENSCAFG00000002589	0.0118915	-0.00310369	COL9A1
ENSCAFG00000002592	0.00156178	-0.00210154	SCMH1
ENSCAFG00000002598	-0.0108747	-0.00852666	ALDOB
ENSCAFG00000002599	-0.00553171	-0.00250373	FAM135A
ENSCAFG00000002601	0.00112791	-0.00148481	BRSK1
ENSCAFG00000002605	0.0019978	0.00584932	HSPBP1
ENSCAFG00000002606	-0.0040691	0.000635981	NA
ENSCAFG00000002607	0.000345533	-0.00438079	RNF20
ENSCAFG00000002608	-0.00264712	-0.00185829	PPP6R1
ENSCAFG00000002610	0.000495021	-0.00600759	PRKCE
ENSCAFG00000002612	-0.00654453	-0.00255186	SMAP1
ENSCAFG00000002626	-0.00400797	0.00175213	PPP1R12C
ENSCAFG00000002627	-0.00349567	0.00637786	EPAS1
ENSCAFG00000002628	0.000142914	-0.00312965	EPS8L1
ENSCAFG00000002631	0.00120584	0.0144357	RHOQ
ENSCAFG00000002634	0.00523696	0.0118501	SOCS5
ENSCAFG00000002640	0.0196986	-0.0121271	RIMS1
ENSCAFG00000002641	0.00292256	0.00728313	TTC7A
ENSCAFG00000002646	0.0109371	0.00148969	NA
ENSCAFG00000002649	0.000198176	-0.00137161	LENG8
ENSCAFG00000002652	0.000558164	0.00249149	RPS9
ENSCAFG00000002653	0.0243308	0.0063425	EPCAM
ENSCAFG00000002655	0.00359513	0.00503513	MTO1
ENSCAFG00000002656	-0.0025289	-0.00471047	EEF1A1
ENSCAFG00000002657	0.00240729	-0.00696305	TTYH1
ENSCAFG00000002658	-0.00473656	0.000272685	SLC17A5
ENSCAFG00000002659	-0.00100781	0.00376189	MSH2
ENSCAFG00000002660	0.0113282	0.00327927	NA
ENSCAFG00000002661	0.00770555	0.00648733	SMC2
ENSCAFG00000002663	8.5394e-05	0.0178516	CD109
ENSCAFG00000002664	0.00415206	0.00195021	MSH6
ENSCAFG00000002669	0.00165307	-0.0105405	FBXO11
ENSCAFG00000002671	-0.00197334	-0.014252	SP4
ENSCAFG00000002688	1.9426e-05	-0.00334022	PPP1R21
ENSCAFG00000002689	-0.00270615	-0.00749727	MBOAT7
ENSCAFG00000002692	-0.0131491	0.0125043	GTF2A1L
ENSCAFG00000002694	0.0120046	-0.0110228	TMC4
ENSCAFG00000002697	0.00242373	0.0101163	LENG1
ENSCAFG00000002699	0.00104081	-0.00112497	CNOT3
ENSCAFG00000002700	0.000390625	-0.00213734	PRPF31
ENSCAFG00000002701	0.000227948	-0.00112591	TFPT
ENSCAFG00000002702	0.0444071	-0.00160588	COL12A1
ENSCAFG00000002708	0.0038335	0.00393317	TMEM30A
ENSCAFG00000002709	-0.0179927	7.62207e-05	FILIP1
ENSCAFG00000002711	0.00244374	-0.0102143	SENP6
ENSCAFG00000002713	0.00413315	-0.0114945	NA
ENSCAFG00000002714	-0.00209047	0.00829428	EPHA5
ENSCAFG00000002717	-0.00863469	-0.00941384	DNAH11
ENSCAFG00000002721	0.00860042	0.00419165	ASB3
ENSCAFG00000002722	-0.001382	0.0106807	CHAC2
ENSCAFG00000002723	-6.33684e-05	0.0146315	NA
ENSCAFG00000002724	0.00432851	0.00299219	ERLEC1
ENSCAFG00000002727	0.0106278	-0.0281738	ABCA1
ENSCAFG00000002728	-0.0015604	0.00512942	CDCA7L
ENSCAFG00000002729	0.00886895	0.0038737	PSME4
ENSCAFG00000002731	-0.00530097	-0.00425235	RAPGEF5
ENSCAFG00000002732	0.00328967	-0.00432923	CTPS1
ENSCAFG00000002733	-0.0127329	0.00165809	IL6
ENSCAFG00000002741	0.00068125	0.0010167	MYO6
ENSCAFG00000002742	0.00139625	0.00785207	FAM126A
ENSCAFG00000002744	-0.0228295	0.00407442	SPTBN1
ENSCAFG00000002745	-0.0012119	-0.00278673	ZNF331
ENSCAFG00000002746	0.00129151	-0.00199859	KLHL7
ENSCAFG00000002751	-0.00413641	0.00873005	CENPC
ENSCAFG00000002753	-0.0205444	0.0226008	GPNMB
ENSCAFG00000002755	0.00195988	0.0132387	MALSU1
ENSCAFG00000002758	0.00496775	-0.00340577	SLC44A1
ENSCAFG00000002762	0.0108699	0.00119786	EML6
ENSCAFG00000002765	0.00847466	0.00965398	UBA6
ENSCAFG00000002766	-0.000399531	0.00143244	IGF2BP3
ENSCAFG00000002767	-0.00341273	-0.000806742	FSD1L
ENSCAFG00000002770	-0.000691257	0.000545727	FKTN
ENSCAFG00000002771	-0.00319636	0.0122409	RTN4
ENSCAFG00000002772	0.00061624	-0.0034574	PPP2R1A
ENSCAFG00000002774	-0.006505	-0.000103526	ZNF462
ENSCAFG00000002782	-0.000116719	0.000661684	MEI4
ENSCAFG00000002788	-0.00178391	0.00360857	TRA2A
ENSCAFG00000002792	0.00387745	-0.000548624	RAD23B
ENSCAFG00000002796	0.0120298	-0.00677358	CCDC88A
ENSCAFG00000002797	-0.04757	0.0161699	KLF4
ENSCAFG00000002799	-0.00183906	0.00600301	ACTL7B
ENSCAFG00000002800	-0.00048362	-0.00186063	NA
ENSCAFG00000002804	0.00568432	0.00409045	PHIP
ENSCAFG00000002809	0.00344982	0.00370164	HMGN3
ENSCAFG00000002813	-0.00850002	0.0127978	HAS1
ENSCAFG00000002814	-0.00444801	-0.0047465	KCNQ4
ENSCAFG00000002816	0.00428298	-0.0023043	MPP6
ENSCAFG00000002818	0.00249828	-0.00440572	ELP1
ENSCAFG00000002820	-0.0021886	0.012718	SPACA6
ENSCAFG00000002821	-0.00102613	-0.00111559	YTHDC1
ENSCAFG00000002822	0.00383542	-0.0116203	LCA5
ENSCAFG00000002827	0.00604834	-0.00311192	NFYC
ENSCAFG00000002829	0.00253175	-0.0063349	MTIF2
ENSCAFG00000002833	0.00330692	0.00319623	NA
ENSCAFG00000002834	0.0151524	-0.00581266	NA
ENSCAFG00000002835	-0.00937398	-0.0094423	CTNNAL1
ENSCAFG00000002837	0.00377566	-0.00221095	TMEM245
ENSCAFG00000002838	-0.00098081	0.00655329	CFAP36
ENSCAFG00000002842	0.00302334	0.00580397	TTK
ENSCAFG00000002847	-0.0017096	-0.00497748	EPB41L4B
ENSCAFG00000002848	0.000385139	0.00746639	BCKDHB
ENSCAFG00000002850	0.0281194	0.010415	OSBPL3
ENSCAFG00000002852	0.000280317	-0.000682309	ETFB
ENSCAFG00000002853	0.00033792	-0.00397383	URGCP
ENSCAFG00000002855	7.57936e-05	-0.00630035	NA
ENSCAFG00000002856	0.00108121	0.00973723	CYCS
ENSCAFG00000002858	0.00712855	0.00692085	NA
ENSCAFG00000002859	-0.00199902	-0.00501946	C14H7orf31
ENSCAFG00000002860	0.000794648	-0.00971107	PPP4R3B
ENSCAFG00000002862	0.00491504	-0.00849773	IBTK
ENSCAFG00000002865	0.00323263	-0.00435664	NFE2L3
ENSCAFG00000002868	-0.0116662	0.0103151	PTPN3
ENSCAFG00000002873	-0.00173702	-0.00239462	NA
ENSCAFG00000002876	1.90767e-05	-0.00152249	TPBG
ENSCAFG00000002879	-0.00311805	-0.00432239	UBE3D
ENSCAFG00000002885	0.00195059	-0.00969535	HNRNPA2B1
ENSCAFG00000002891	0.0104096	0.012286	PNPT1
ENSCAFG00000002894	0.0143874	0.00153793	AKAP2
ENSCAFG00000002897	-0.00325197	-0.00145632	CBX3
ENSCAFG00000002898	0.00304249	0.018431	DOP1A
ENSCAFG00000002903	0.00807096	0.012091	NA
ENSCAFG00000002913	-0.00618113	-0.00513989	UTP3
ENSCAFG00000002917	-0.0171625	0.0410059	AEBP1
ENSCAFG00000002918	0.00374611	-0.0148236	RUFY3
ENSCAFG00000002919	-0.041264	0.0225996	EFEMP1
ENSCAFG00000002921	0.0126916	0.00614457	SKAP2
ENSCAFG00000002922	0.000789605	-0.0032874	GRSF1
ENSCAFG00000002923	0.00839042	-0.00734989	CLEC11A
ENSCAFG00000002924	0.00285256	0.00217082	SHANK1
ENSCAFG00000002927	-0.0112577	-0.00434949	CCDC85A
ENSCAFG00000002928	-0.0353938	-0.00109552	SVEP1
ENSCAFG00000002929	-0.0173272	0.00279777	PGM3
ENSCAFG00000002931	0.00426477	0.0063753	DCK
ENSCAFG00000002933	0.00279127	0.0122713	POLD2
ENSCAFG00000002935	0.0016995	0.00394338	VRK2
ENSCAFG00000002937	-0.00379582	0.00722318	POLD1
ENSCAFG00000002939	-0.0307009	-0.0112228	SLC4A4
ENSCAFG00000002940	0.000306618	-0.00150453	FANCL
ENSCAFG00000002941	-0.0102289	0.0194716	ME1
ENSCAFG00000002945	-0.001085	0.00643845	NA
ENSCAFG00000002947	0.0210955	0.0191073	PRSS35
ENSCAFG00000002950	0.00540449	-0.000595559	HOXA5
ENSCAFG00000002955	0.00450274	0.000662147	BCL11A
ENSCAFG00000002962	0.0044677	0.00143956	COX18
ENSCAFG00000002966	-0.000776874	0.000938221	HOXA11
ENSCAFG00000002967	-0.000680855	-0.0041779	CYB5R4
ENSCAFG00000002975	0.00317622	0.00477276	PAPOLG
ENSCAFG00000002977	0.00106726	-0.0100972	NA
ENSCAFG00000002978	-0.0172749	-0.00600792	LPAR1
ENSCAFG00000002979	0.00408744	-0.000211473	CEP162
ENSCAFG00000002981	0.010375	-0.00615256	REL
ENSCAFG00000002982	-0.000627503	-0.00286306	MYBPC2
ENSCAFG00000002986	-0.00172146	-0.0151864	PUS10
ENSCAFG00000002987	0.0101528	-0.00143005	TBX18
ENSCAFG00000002988	-0.00334572	-0.00387931	PEX13
ENSCAFG00000002989	-0.00143699	0.00525399	KIAA1841
ENSCAFG00000002990	-0.00156433	-0.0127052	ECPAS
ENSCAFG00000002993	0.00346201	-0.000908305	SMAP2
ENSCAFG00000002994	-0.0181355	-0.00749717	NT5E
ENSCAFG00000002995	-0.000815395	0.00844807	TAX1BP1
ENSCAFG00000002996	0.00628744	0.00167438	ZNF483
ENSCAFG00000002997	-0.00159154	0.00477379	COL9A2
ENSCAFG00000002998	-0.000713424	-0.0089226	ANKRD17
ENSCAFG00000002999	0.000669314	-0.00306451	ZMPSTE24
ENSCAFG00000003000	-6.42044e-05	0.00913082	PTGR1
ENSCAFG00000003001	-0.0101051	-0.00387768	JAZF1
ENSCAFG00000003003	-0.00343258	-0.00251559	RLF
ENSCAFG00000003004	0.000750473	0.00941702	PPT1
ENSCAFG00000003005	-0.0171088	0.0255093	CREB5
ENSCAFG00000003006	0.00254827	-0.00507304	DNAJC25
ENSCAFG00000003007	0.000474076	-0.00559945	USP34
ENSCAFG00000003008	-0.00169804	-0.00802811	SHOC1
ENSCAFG00000003009	-0.00307479	-0.00293795	SNX14
ENSCAFG00000003010	-0.0237479	-0.00238176	UGCG
ENSCAFG00000003012	0.00276394	0.00606177	NA
ENSCAFG00000003013	0.00346993	-0.00111108	SUSD1
ENSCAFG00000003014	-0.005403	0.0128228	TRIL
ENSCAFG00000003015	-0.00285296	-0.0014246	PTBP3
ENSCAFG00000003018	0.00252367	0.00509483	MFSD2A
ENSCAFG00000003022	0.00740921	-0.00179092	MYCL
ENSCAFG00000003023	-0.0129922	-0.0184314	CHN2
ENSCAFG00000003024	-0.000707134	0.00212062	SYNCRIP
ENSCAFG00000003025	0.000971856	0.00639338	RASSF6
ENSCAFG00000003026	-0.00210045	-0.0063507	NUDCD3
ENSCAFG00000003028	0.000462883	-4.69132e-05	HSDL2
ENSCAFG00000003029	0.00583378	0.00616292	CXCL8
ENSCAFG00000003031	0.00197834	-0.00492673	PPIE
ENSCAFG00000003037	-0.0273822	-0.0113049	WIPF3
ENSCAFG00000003043	-0.00222898	-0.0103514	KIAA1958
ENSCAFG00000003044	-0.00581491	-0.00246619	SCRN1
ENSCAFG00000003045	0.00299746	-0.0134446	ZNF292
ENSCAFG00000003048	0.00479815	-0.00244832	TRIT1
ENSCAFG00000003050	0.00352893	-0.00663423	XPO1
ENSCAFG00000003051	-0.00192675	-0.00661264	NA
ENSCAFG00000003056	-0.00246047	0.000248531	PLEKHA8
ENSCAFG00000003059	-0.010517	0.000608467	SNX30
ENSCAFG00000003063	-0.00248063	0.00158345	SLC46A2
ENSCAFG00000003065	0.00503812	-0.0130319	SLC35A1
ENSCAFG00000003072	8.8039e-05	-0.00544997	RARS2
ENSCAFG00000003074	0.00827167	0.0045991	NOD1
ENSCAFG00000003079	-0.00453464	-0.00564182	FAM161A
ENSCAFG00000003080	-0.000862905	0.0146649	ORC3
ENSCAFG00000003081	0.0143431	0.00587252	PABPC4
ENSCAFG00000003082	0.00586531	-0.00356478	AKIRIN2
ENSCAFG00000003083	0.00370583	0.00684612	CCT4
ENSCAFG00000003086	0.00122302	-0.0113845	GARS
ENSCAFG00000003089	-0.000437381	-0.00783994	RNGTT
ENSCAFG00000003090	-0.0121686	-0.00230161	COMMD1
ENSCAFG00000003094	0.00551274	-0.0035845	B3GNT2
ENSCAFG00000003095	0.00489771	-0.0027379	NA
ENSCAFG00000003096	-0.0102273	-0.00519575	PM20D2
ENSCAFG00000003100	0.00360736	-0.0126561	MINDY4
ENSCAFG00000003101	-0.000245117	-0.00853892	UBE2J1
ENSCAFG00000003102	-0.00786972	-0.00711568	AQP1
ENSCAFG00000003103	0.00562262	-0.00693115	RRAGD
ENSCAFG00000003104	-0.00402935	-0.00932022	OGDH
ENSCAFG00000003105	-0.00519187	-0.0022163	ANKRD6
ENSCAFG00000003106	-0.00104794	0.00428256	EHBP1
ENSCAFG00000003109	0.00460438	-0.00491932	MDN1
ENSCAFG00000003111	0.00870144	-0.0288596	ADCYAP1R1
ENSCAFG00000003113	0.00163348	0.00529404	CASP8AP2
ENSCAFG00000003116	0.00261823	-0.0069044	BACH2
ENSCAFG00000003119	0.00179079	0.00444788	WDPCP
ENSCAFG00000003120	-0.0107273	-0.012338	MACF1
ENSCAFG00000003123	5.86962e-05	-0.00194007	MAP3K7
ENSCAFG00000003125	0.0359672	0.00846411	ITPRID1
ENSCAFG00000003126	4.02311e-05	0.00329939	RPL37
ENSCAFG00000003129	-8.34964e-05	0.0069883	MDH1
ENSCAFG00000003133	0.0026225	-0.00627047	PDE1C
ENSCAFG00000003136	0.00478553	0.00302682	CCM2
ENSCAFG00000003137	-0.00233349	0.00715973	UGP2
ENSCAFG00000003139	0.000357289	-0.00192341	TBRG4
ENSCAFG00000003143	0.00236246	0.00838621	AVL9
ENSCAFG00000003147	0.000831992	-0.00438754	KBTBD2
ENSCAFG00000003151	-0.00725506	-0.00652248	FKBP9
ENSCAFG00000003153	-0.00144658	0.00304386	VPS54
ENSCAFG00000003154	0.0118071	0.0109056	NT5C3A
ENSCAFG00000003155	0.001654	-0.000535773	ZNF692
ENSCAFG00000003156	0.024211	0.00831344	MYH14
ENSCAFG00000003157	-0.00109808	-0.00394532	NA
ENSCAFG00000003159	-0.00173063	0.00574559	NA
ENSCAFG00000003160	-0.0003339	0.00617397	SH3BP5L
ENSCAFG00000003161	0.00284109	-0.00399987	BBS9
ENSCAFG00000003162	-0.0056236	0.00401317	PELI1
ENSCAFG00000003165	0.00272714	-0.00205268	BPGM
ENSCAFG00000003167	0.0305179	0.0274063	BMPER
ENSCAFG00000003169	0.0141771	-0.00396215	CALD1
ENSCAFG00000003174	-5.94774e-05	0.00289206	DPY19L1
ENSCAFG00000003175	0.00785263	0.00598739	AFTPH
ENSCAFG00000003176	-0.00193645	-0.000113642	DPY19L2
ENSCAFG00000003177	-0.00210942	0.00165844	AGBL3
ENSCAFG00000003180	0.00839363	-0.00202918	SLC1A4
ENSCAFG00000003181	-0.0047377	-0.00975003	CYREN
ENSCAFG00000003184	-0.00753473	0.0115003	CEP68
ENSCAFG00000003187	0.000122893	0.00605097	RAB1A
ENSCAFG00000003189	-0.00256508	-0.00673299	RHBDL2
ENSCAFG00000003190	-0.00218351	0.00655403	WDR91
ENSCAFG00000003194	-0.00558184	0.0102771	HERPUD2
ENSCAFG00000003196	-0.000132348	-0.000579551	RRAGC
ENSCAFG00000003197	0.00604806	0.00591418	ACTR2
ENSCAFG00000003198	0.00201594	-1.92297e-05	FKBP15
ENSCAFG00000003200	0.00551266	0.00604196	SH3YL1
ENSCAFG00000003202	-0.00106765	0.00712154	UTP11
ENSCAFG00000003210	0.00436612	-0.00368394	FHL3
ENSCAFG00000003213	0.00184371	-0.0216044	STRA8
ENSCAFG00000003215	0.00303922	0.00219088	SLC31A1
ENSCAFG00000003216	0.000679647	0.00949796	2019-09-07
ENSCAFG00000003219	0.0038406	-0.00114145	SPRED2
ENSCAFG00000003222	-0.00216264	0.00452701	NA
ENSCAFG00000003223	-0.00265026	0.00904644	CNOT4
ENSCAFG00000003224	0.00104604	0.00144073	PRPF4
ENSCAFG00000003227	0.000223359	-0.00334182	EEPD1
ENSCAFG00000003228	-0.00920875	0.0095999	PXDN
ENSCAFG00000003232	-0.00265239	-0.00223854	KIAA0895
ENSCAFG00000003233	-0.0143141	-0.00625977	MEIS1
ENSCAFG00000003235	0.000644164	-0.0163669	NUP205
ENSCAFG00000003236	-0.00185413	-0.0100809	INPP5B
ENSCAFG00000003239	-0.00203637	0.00953734	ETAA1
ENSCAFG00000003243	0.0160801	0.0150016	ANLN
ENSCAFG00000003247	-0.00490356	0.0037276	MTF1
ENSCAFG00000003248	-0.00511391	0.00758568	WDR92
ENSCAFG00000003251	0.00334271	-0.00272353	EIPR1
ENSCAFG00000003252	-0.0030965	-0.0102555	AOAH
ENSCAFG00000003253	0.00275467	-0.0208456	YRDC
ENSCAFG00000003254	-0.00116287	-0.000432206	TRAPPC12
ENSCAFG00000003256	0.00250679	0.000265571	PNO1
ENSCAFG00000003259	0.00684088	0.0145801	RNASEH1
ENSCAFG00000003260	0.0057898	0.0192952	PLEK
ENSCAFG00000003262	0.00374118	-0.00364396	APLF
ENSCAFG00000003263	0.00164462	-0.000233582	RPS7
ENSCAFG00000003267	0.00231207	-0.000994824	RGS3
ENSCAFG00000003268	-0.000853514	0.0147474	ARHGAP25
ENSCAFG00000003272	-0.00890327	-0.00186794	ELMO1
ENSCAFG00000003276	0.001703	0.00764894	ANTXR1
ENSCAFG00000003280	-0.014412	-0.00835138	RSPO1
ENSCAFG00000003282	0.00869853	0.00329665	ZNF618
ENSCAFG00000003287	-0.0015573	0.00309597	GPR141
ENSCAFG00000003289	0.00226412	-0.00705248	GNL2
ENSCAFG00000003290	-0.00582264	-0.00478806	THAP5
ENSCAFG00000003293	0.0248521	0.00346284	RSAD2
ENSCAFG00000003296	0.00698862	-0.00236114	GFPT1
ENSCAFG00000003297	-0.0101533	-0.000291136	LRRN3
ENSCAFG00000003300	-0.00185133	0.00554974	RNF144A
ENSCAFG00000003301	-0.000788653	-0.00955157	SNIP1
ENSCAFG00000003302	-0.0015953	-0.00332188	MEAF6
ENSCAFG00000003304	-0.000387913	-0.00867392	ZC3H12A
ENSCAFG00000003305	0.00117362	0.0106928	NFU1
ENSCAFG00000003306	2.32379e-05	-0.00201343	SLC13A4
ENSCAFG00000003307	-0.000376266	0.017848	DOCK4
ENSCAFG00000003309	-0.00815125	-0.000683157	AAK1
ENSCAFG00000003314	-0.0120519	0.00530828	ANXA4
ENSCAFG00000003315	0.00361921	-0.00247638	NA
ENSCAFG00000003316	-0.00189989	0.00910046	NA
ENSCAFG00000003317	-0.000432879	-0.00781248	ZNF277
ENSCAFG00000003319	0.00808238	0.00118976	SNRNP27
ENSCAFG00000003322	-0.0124479	-0.00388228	IFRD1
ENSCAFG00000003323	0.0032366	0.0150963	KIDINS220
ENSCAFG00000003326	-0.00259863	-0.00248433	PCBP1
ENSCAFG00000003327	-0.00378893	-0.00302916	COL27A1
ENSCAFG00000003329	0.00387744	0.00142673	C10H2orf42
ENSCAFG00000003330	-0.0095202	-0.00972017	TMEM168
ENSCAFG00000003331	0.00356936	0.0142387	NA
ENSCAFG00000003334	0.0211183	0.0047741	ABCA13
ENSCAFG00000003338	-0.00313757	0.00274717	NR1H2
ENSCAFG00000003340	0.00262097	-0.0177785	AKNA
ENSCAFG00000003341	-0.0229738	-0.0286688	TIA1
ENSCAFG00000003342	0.00138636	-0.0361578	NAPSA
ENSCAFG00000003344	0.00789638	0.00106146	WHRN
ENSCAFG00000003349	0.00203355	0.00399072	PCYOX1
ENSCAFG00000003351	0.00197896	-0.00170277	TMEM268
ENSCAFG00000003367	-0.00315463	0.0115414	TNFSF8
ENSCAFG00000003369	0.00661215	0.00203723	PTN
ENSCAFG00000003370	-0.015133	0.00521562	ASAP2
ENSCAFG00000003371	0.000141709	-0.00107946	ZNF350
ENSCAFG00000003372	0.00253681	0.0096604	ITGB1BP1
ENSCAFG00000003373	-0.00646395	-0.0122922	DGKI
ENSCAFG00000003374	0.00597286	3.36997e-05	IKZF1
ENSCAFG00000003375	-0.000352641	-0.00475118	CPSF3
ENSCAFG00000003376	-0.00876155	0.0107863	CSF3R
ENSCAFG00000003379	0.00287096	0.0022938	FIGNL1
ENSCAFG00000003380	0.00245798	-0.0153916	OSCP1
ENSCAFG00000003381	-0.0029638	-0.00821346	IAH1
ENSCAFG00000003383	0.00743416	-0.0121427	ADAM17
ENSCAFG00000003384	0.000831893	0.00261599	STK40
ENSCAFG00000003386	-0.00111991	0.00115309	NA
ENSCAFG00000003387	-0.0203178	-0.00788763	FOXP2
ENSCAFG00000003388	0.0168278	-0.000368616	SH3D21
ENSCAFG00000003389	0.000376346	-0.00722844	THRAP3
ENSCAFG00000003390	0.00308726	-0.000629101	TAF1B
ENSCAFG00000003393	0.0127159	0.00242653	MDFIC
ENSCAFG00000003394	0.00261031	0.00626227	GRHL1
ENSCAFG00000003398	-0.00119843	-0.00150929	MED25
ENSCAFG00000003399	0.00657628	-0.000883042	TES
ENSCAFG00000003402	-0.00540381	0.00808709	CAV2
ENSCAFG00000003403	0.00611433	-0.00433526	PDIA4
ENSCAFG00000003404	-0.0115843	0.000831356	CAV1
ENSCAFG00000003405	-0.0143846	0.0066878	KLF11
ENSCAFG00000003406	-0.00996293	0.0134067	MET
ENSCAFG00000003408	-2.97481e-05	-0.00450129	CAPZA2
ENSCAFG00000003409	0.00861252	0.0103484	RRM2
ENSCAFG00000003410	0.00667853	0.0016843	ST7
ENSCAFG00000003411	-0.00518338	-0.00222223	EZH2
ENSCAFG00000003415	-0.00561774	0.0013037	ODC1
ENSCAFG00000003420	-0.00133681	0.00491351	VRK3
ENSCAFG00000003421	-0.00388355	-0.010888	FUT9
ENSCAFG00000003422	-0.00121068	-0.00182502	GRB10
ENSCAFG00000003426	0.0302133	-0.0134683	TNC
ENSCAFG00000003428	0.000600968	0.00572802	NUP62
ENSCAFG00000003429	0.0119203	0.00367312	CFTR
ENSCAFG00000003430	0.00366835	-0.0101972	UFL1
ENSCAFG00000003431	-0.00236597	-0.00769753	CLEC4F
ENSCAFG00000003432	-0.00306218	-0.00662751	CTTNBP2
ENSCAFG00000003435	0.00165918	0.012208	NOL10
ENSCAFG00000003438	0.00761351	-0.0136739	COBL
ENSCAFG00000003440	0.00218917	0.00493216	CUL1
ENSCAFG00000003442	0.00420041	0.00211003	ATP6V1B1
ENSCAFG00000003443	0.00680617	0.00288555	AGO1
ENSCAFG00000003452	0.000643685	-0.0201141	KLHL32
ENSCAFG00000003455	-0.00122104	0.00305374	NA
ENSCAFG00000003458	-0.00921446	-0.0186951	MMS22L
ENSCAFG00000003462	-0.00740423	0.000572362	TBC1D17
ENSCAFG00000003464	-0.00574257	0.00621335	ATP6V1C2
ENSCAFG00000003465	-0.00169977	0.00496443	EGFR
ENSCAFG00000003467	0.00359477	0.00198111	FBXL4
ENSCAFG00000003469	-0.00124649	-0.000462166	COQ3
ENSCAFG00000003470	-0.00136149	0.00502204	LANCL2
ENSCAFG00000003471	-0.000832752	-0.00735596	PNISR
ENSCAFG00000003472	0.00843018	0.00905796	TSPAN12
ENSCAFG00000003475	0.00370237	-0.00285976	AKT1S1
ENSCAFG00000003476	-0.002667	0.00089012	BLVRA
ENSCAFG00000003477	0.00545428	-0.00373032	NA
ENSCAFG00000003480	0.0161913	0.00318251	STK17A
ENSCAFG00000003481	0.000307332	0.0189505	ING3
ENSCAFG00000003485	-0.00265351	-0.00894291	PNKP
ENSCAFG00000003487	-0.00437212	0.00667289	PQLC3
ENSCAFG00000003488	0.020517	0.00307434	PAPPA
ENSCAFG00000003492	0.00146415	0.00141278	CPED1
ENSCAFG00000003494	-0.000893883	0.00159369	HECW1
ENSCAFG00000003495	0.00376722	-0.00643637	PTOV1
ENSCAFG00000003501	0.0102482	6.80501e-05	FAM3C
ENSCAFG00000003502	-0.00431696	0.000222033	FUZ
ENSCAFG00000003503	-6.99293e-05	-0.00881509	ARHGEF5
ENSCAFG00000003510	0.0242561	-0.00675698	PTPRZ1
ENSCAFG00000003516	-0.000389156	-0.00407173	TRIM32
ENSCAFG00000003518	-0.009515	-0.00719305	TLR4
ENSCAFG00000003519	0.00429972	0.015524	NA
ENSCAFG00000003521	-0.00140043	0.00398511	TRAPPC3
ENSCAFG00000003525	-0.00656112	0.00598779	CCNC
ENSCAFG00000003528	-0.00139654	-0.00282956	TCAF1
ENSCAFG00000003530	-0.00204537	0.00388264	NA
ENSCAFG00000003532	-0.00199106	-0.00988805	AASS
ENSCAFG00000003535	0.000495223	0.0086901	GLI3
ENSCAFG00000003539	0.00534101	-0.00014847	CLSPN
ENSCAFG00000003541	-0.00196172	0.00360198	AP2A1
ENSCAFG00000003543	0.00760645	0.00224357	PSMB2
ENSCAFG00000003548	0.00393373	-0.0142386	NCDN
ENSCAFG00000003549	0.0100395	-0.00709232	ROCK2
ENSCAFG00000003550	0.0480777	0.0180911	INHBA
ENSCAFG00000003553	0.0144091	-0.0129618	CADPS2
ENSCAFG00000003554	0.00495963	-0.0108596	ASCC3
ENSCAFG00000003556	0.00450439	0.00270857	SUGCT
ENSCAFG00000003557	-0.000108933	0.00969331	KIAA0319L
ENSCAFG00000003560	0.0120128	-0.0120027	CDK5RAP2
ENSCAFG00000003568	-7.33242e-05	-0.00657957	CPT1C
ENSCAFG00000003569	-0.000846592	-0.00440749	YAE1
ENSCAFG00000003570	0.0121712	0.00304864	FBXW2
ENSCAFG00000003571	-0.00271743	-0.00339852	POU6F2
ENSCAFG00000003574	-0.000883407	-0.00243245	NA
ENSCAFG00000003578	0.0133143	0.00438504	EPHA1
ENSCAFG00000003579	0.00179012	-0.01122	GREB1
ENSCAFG00000003581	-0.00387041	0.000935365	PHF19
ENSCAFG00000003582	0.00088763	0.00975879	VPS41
ENSCAFG00000003583	-0.000244435	-0.00953982	ZMYM4
ENSCAFG00000003584	0.00132008	0.00477476	IQUB
ENSCAFG00000003587	0.00511128	-0.00175766	TRAF1
ENSCAFG00000003589	0.00581257	0.00972813	PRMT1
ENSCAFG00000003592	-0.0051965	-0.00262183	HACE1
ENSCAFG00000003593	0.00306904	-0.0227491	BCL2L12
ENSCAFG00000003594	0.00292435	-0.0209482	IRF3
ENSCAFG00000003595	-0.00146543	0.00590201	NA
ENSCAFG00000003596	-0.00304281	0.0110922	ZMYM1
ENSCAFG00000003597	-0.000382495	0.0086583	SCAF1
ENSCAFG00000003599	-0.00260536	-0.00182086	ZMYM6
ENSCAFG00000003600	-0.00176234	-0.0050371	BVES
ENSCAFG00000003604	-0.00594873	-0.00362758	RRAS
ENSCAFG00000003608	0.00801916	-0.00694982	CNTRL
ENSCAFG00000003611	0.00596786	0.00223744	PRR12
ENSCAFG00000003613	-0.00501228	0.00890169	GAB1
ENSCAFG00000003614	-0.00255912	-0.00575604	NOSIP
ENSCAFG00000003615	-0.00139584	0.0246302	ZYX
ENSCAFG00000003616	-0.00238319	-0.000543418	FAM131B
ENSCAFG00000003617	-0.00439622	-0.0107489	AMPH
ENSCAFG00000003619	-0.000953104	0.00361475	CLCN1
ENSCAFG00000003620	0.0102894	0.00133642	RCN3
ENSCAFG00000003621	-0.00917751	0.00615539	LPIN1
ENSCAFG00000003622	0.00282648	0.0090837	USP38
ENSCAFG00000003623	-0.00121268	-0.00284961	CASP2
ENSCAFG00000003624	0.00134181	-0.00119672	INPP4B
ENSCAFG00000003625	-0.0186262	-0.00624605	FCGRT
ENSCAFG00000003629	0.0033997	0.00881769	RAB14
ENSCAFG00000003630	0.000893515	-0.00144888	ZNF330
ENSCAFG00000003631	0.0042243	-0.0130566	RPS11
ENSCAFG00000003636	-0.00273422	-0.00463531	FLT3LG
ENSCAFG00000003644	-0.000236308	0.00435826	STARD3NL
ENSCAFG00000003646	0.00924177	-0.009183	SFRP4
ENSCAFG00000003647	-0.000580286	-0.0138619	FAM84A
ENSCAFG00000003648	-0.00372615	0.0284529	PIP
ENSCAFG00000003649	0.000139052	-0.00220583	ALDH16A1
ENSCAFG00000003651	-0.00165397	-0.00757395	CSMD2
ENSCAFG00000003653	-0.0017981	-0.00898331	PREP
ENSCAFG00000003657	0.00122289	-0.00590977	NBAS
ENSCAFG00000003658	0.00642777	0.00257275	KEL
ENSCAFG00000003659	-0.00262598	0.00343544	PIH1D1
ENSCAFG00000003661	0.000460969	0.00111132	PNPLA8
ENSCAFG00000003662	0.00821579	-0.00824759	TBC1D9
ENSCAFG00000003663	-0.011139	-0.00411767	GSN
ENSCAFG00000003668	-0.00042883	-0.00708354	NA
ENSCAFG00000003678	0.00506942	-0.0137209	CCNY
ENSCAFG00000003679	0.0103568	0.00906397	C15H16orf87
ENSCAFG00000003680	-0.00126557	-0.00383215	MYLK3
ENSCAFG00000003681	-0.00270897	-0.000441666	DKKL1
ENSCAFG00000003685	0.00382573	0.00615783	CREM
ENSCAFG00000003686	-0.00253659	0.00521493	DDX1
ENSCAFG00000003688	-0.000380467	-0.00592834	VPS35
ENSCAFG00000003692	0.00889546	0.00355319	STOM
ENSCAFG00000003694	0.0102398	0.00227216	PRDM1
ENSCAFG00000003698	0.00615145	-0.00729516	TEAD2
ENSCAFG00000003700	0.00724732	0.0146263	MAML3
ENSCAFG00000003701	-0.000617652	-0.00129488	ATG5
ENSCAFG00000003703	-0.00500503	-0.00548377	SETD7
ENSCAFG00000003704	0.0124102	0.0062489	SHCBP1
ENSCAFG00000003705	-0.00561303	-0.0118346	CUL2
ENSCAFG00000003709	0.00686956	-0.0128176	CD37
ENSCAFG00000003710	-0.0117605	0.00213249	CRYBG1
ENSCAFG00000003711	0.00329731	0.000969719	SNRNP70
ENSCAFG00000003713	-0.00382042	-0.000108045	ZYG11B
ENSCAFG00000003714	-0.00254509	-0.00453049	NA
ENSCAFG00000003716	-0.00192453	-0.00448057	NAA15
ENSCAFG00000003717	-0.0125454	-0.000246403	FAM49A
ENSCAFG00000003719	0.000845548	-0.00184933	RTN4IP1
ENSCAFG00000003720	0.00393729	-0.00760265	NRCAM
ENSCAFG00000003723	0.000563823	-0.00344941	QRSL1
ENSCAFG00000003725	-0.00587593	-0.00770238	NOCT
ENSCAFG00000003729	-0.00105976	0.00121447	SMC6
ENSCAFG00000003730	0.00332289	-0.00585727	GPX7
ENSCAFG00000003732	-0.000170855	0.00654917	C12H6orf203
ENSCAFG00000003733	-0.00312376	0.00331384	ELF2
ENSCAFG00000003734	-0.00126698	0.000762573	TUT4
ENSCAFG00000003737	-0.00762001	0.0122632	PARD3
ENSCAFG00000003738	0.0085802	0.00120033	SOBP
ENSCAFG00000003740	-0.0055532	0.00512549	PRPF38A
ENSCAFG00000003744	-0.00543627	-9.30697e-05	ORC1
ENSCAFG00000003745	0.00988671	0.0186035	EPHB6
ENSCAFG00000003746	0.00425788	-0.00259358	TRPM4
ENSCAFG00000003748	-0.00339555	0.012711	GEN1
ENSCAFG00000003751	-0.00151638	0.0108957	CC2D1B
ENSCAFG00000003757	-0.00222868	-0.00110734	OSTM1
ENSCAFG00000003758	-0.0112269	0.0148543	PCDH18
ENSCAFG00000003759	-0.00225438	0.00781856	ZFYVE9
ENSCAFG00000003765	0.00419741	0.00110139	SLC41A3
ENSCAFG00000003772	-0.00335724	-0.000732733	SNX3
ENSCAFG00000003775	-0.0197791	-0.00337811	OSR1
ENSCAFG00000003776	0.00303084	0.00388592	NRP1
ENSCAFG00000003778	0.00455207	0.000368054	AFG1L
ENSCAFG00000003782	0.00130965	-8.90895e-06	BTF3L4
ENSCAFG00000003783	-0.00510168	0.000522629	FOXO3
ENSCAFG00000003784	-0.00430202	-0.00230502	ARMC2
ENSCAFG00000003785	-0.00272617	-0.0113451	PCDH10
ENSCAFG00000003786	-0.000814629	0.0102333	LAMB4
ENSCAFG00000003791	0.00146942	-0.00767196	WDR35
ENSCAFG00000003792	-0.014157	-0.00288366	NA
ENSCAFG00000003793	-0.0167096	-0.00409531	SESN1
ENSCAFG00000003798	-0.00415403	0.00316019	CEP57L1
ENSCAFG00000003799	0.00599691	0.00272757	C19H4orf33
ENSCAFG00000003801	0.000170531	0.00359427	SCLT1
ENSCAFG00000003802	-0.000405291	-0.0152724	NA
ENSCAFG00000003803	0.000240954	0.0102811	NRDC
ENSCAFG00000003807	-0.0148513	-0.00563895	KLF15
ENSCAFG00000003808	0.00163404	0.00487356	JADE1
ENSCAFG00000003810	0.00230734	0.0107869	PPIL6
ENSCAFG00000003813	-0.00554535	-0.00638949	CFAP100
ENSCAFG00000003816	-0.0024331	0.00104759	SMPD2
ENSCAFG00000003821	0.0132122	0.0131477	ITGB1
ENSCAFG00000003822	-0.00199875	0.0148425	PGRMC2
ENSCAFG00000003824	-0.00122137	0.0172743	MICAL1
ENSCAFG00000003826	-0.00176146	-0.00169842	ZXDC
ENSCAFG00000003828	0.00194658	-0.000798238	ZBTB24
ENSCAFG00000003829	-0.00611835	-0.00453233	LAPTM4A
ENSCAFG00000003831	0.00261735	-0.00483586	LARP1B
ENSCAFG00000003833	0.03251	0.00795307	SDC1
ENSCAFG00000003837	-0.000353198	-0.00388034	DLD
ENSCAFG00000003839	0.00297885	0.00473186	PUM2
ENSCAFG00000003842	-0.00275038	-0.0121773	FIG4
ENSCAFG00000003844	0.00796157	0.0022484	RUVBL2
ENSCAFG00000003848	-0.000436223	-0.00174086	ABHD18
ENSCAFG00000003849	-0.0055569	0.00828169	OSBPL9
ENSCAFG00000003850	-0.0130332	-0.000757468	RHOB
ENSCAFG00000003852	-0.00141158	0.00832375	HS1BP3
ENSCAFG00000003855	-0.00555193	-0.00870467	LDAH
ENSCAFG00000003858	0.00347718	-0.0104148	GYS1
ENSCAFG00000003859	0.00980147	0.00997271	NA
ENSCAFG00000003860	-0.00437313	-0.00844827	MFSD8
ENSCAFG00000003861	0.00375361	0.00226242	FTL
ENSCAFG00000003862	-0.00194571	0.0026121	NA
ENSCAFG00000003864	0.0149886	0.0088284	CLEC5A
ENSCAFG00000003867	0.00649674	-0.000789923	BAX
ENSCAFG00000003868	-0.00372582	0.00932363	CDC40
ENSCAFG00000003871	-0.00982464	0.00606886	EPS15
ENSCAFG00000003873	-0.0240655	-0.0150619	METTL24
ENSCAFG00000003874	0.000297989	0.0109359	NUCB1
ENSCAFG00000003875	0.00147386	0.00727648	PLK4
ENSCAFG00000003880	-0.00338259	0.0338821	NA
ENSCAFG00000003882	0.00421227	-0.00427832	DDO
ENSCAFG00000003884	0.00236625	-0.00725039	TXNRD3
ENSCAFG00000003885	-0.000879446	0.0071803	SSBP1
ENSCAFG00000003886	-0.00555888	-0.00572007	PLEKHA4
ENSCAFG00000003887	-0.0213085	-0.0124013	APOB
ENSCAFG00000003888	-0.00230384	0.013447	TTC39A
ENSCAFG00000003889	-0.00357234	0.00260817	WEE2
ENSCAFG00000003890	0.000625694	0.00516661	KIAA1147
ENSCAFG00000003891	0.0252171	-0.00258754	SLC26A4
ENSCAFG00000003893	-0.00789112	0.00837067	AGK
ENSCAFG00000003894	-0.00976487	-0.00701249	MPP7
ENSCAFG00000003895	-0.00799522	-0.0113934	HSD17B14
ENSCAFG00000003896	0.000399649	-0.00311167	HSPA4L
ENSCAFG00000003897	-0.00625466	-0.00662464	RNF11
ENSCAFG00000003901	-0.00317461	-0.0123268	BCAT2
ENSCAFG00000003902	0.00169239	0.00353309	CDK19
ENSCAFG00000003903	-0.00352002	-0.00290384	FAF1
ENSCAFG00000003905	-0.000286079	-0.00747654	AMD1
ENSCAFG00000003907	-0.004843	0.00522706	BRAF
ENSCAFG00000003910	-0.00819988	-0.00239043	RASIP1
ENSCAFG00000003912	0.00356808	0.00364385	BCAP29
ENSCAFG00000003915	-0.00371844	-0.0054454	GTF3C6
ENSCAFG00000003916	0.00056228	-0.00417853	KLHL29
ENSCAFG00000003918	-0.00221808	0.0102125	RPF2
ENSCAFG00000003919	-0.000436514	0.00427448	DUS4L
ENSCAFG00000003926	-0.0019313	-0.0029457	ATAD2B
ENSCAFG00000003928	0.00241018	0.0089388	DBP
ENSCAFG00000003929	0.00236754	0.00285755	COG5
ENSCAFG00000003933	-0.00293735	0.00250331	ADCK2
ENSCAFG00000003934	-0.00193428	-0.00909625	INTU
ENSCAFG00000003935	-0.00777645	-0.00423431	AGBL4
ENSCAFG00000003936	0.00104225	0.00448358	NA
ENSCAFG00000003937	-0.00285192	-0.00853837	GPR22
ENSCAFG00000003939	-0.000508012	0.00823159	HBP1
ENSCAFG00000003941	-0.00628676	-0.00208779	SPATA6
ENSCAFG00000003942	-0.0187388	-0.013178	REV3L
ENSCAFG00000003945	-0.0287896	0.0119449	DENND2A
ENSCAFG00000003952	-0.0113077	-0.00356794	PRKAR2B
ENSCAFG00000003953	-0.00261033	-0.0103475	NA
ENSCAFG00000003957	0.000862915	0.00430454	SF3B6
ENSCAFG00000003960	0.00460356	0.00650358	TRAF3IP2
ENSCAFG00000003961	0.00678471	0.00580422	SPHK2
ENSCAFG00000003962	-0.00914676	0.0219507	FAT4
ENSCAFG00000003966	0.00532683	-0.0109111	ANKRD50
ENSCAFG00000003967	0.00410959	-0.00623203	RPL18
ENSCAFG00000003969	0.00327886	-0.00354224	NA
ENSCAFG00000003970	0.000363842	-0.00747569	NA
ENSCAFG00000003973	-0.00056576	0.0020055	SLC37A3
ENSCAFG00000003977	-0.00184393	-0.00830155	PIK3CG
ENSCAFG00000003978	0.019782	-0.00263462	PGR
ENSCAFG00000003979	0.00193204	-0.0139786	SPRY1
ENSCAFG00000003980	-0.00709797	-0.00321673	MAP3K8
ENSCAFG00000003981	-0.00522414	-0.0113548	SULT2B1
ENSCAFG00000003984	-0.00845138	-0.003057	MTPAP
ENSCAFG00000003987	7.87215e-05	-0.0168478	JCAD
ENSCAFG00000003988	0.00343993	0.000311469	SPATA5
ENSCAFG00000003989	0.000733346	0.0113182	PLXNA1
ENSCAFG00000003990	-0.00634523	0.00603912	KDM7A
ENSCAFG00000003991	0.00999418	0.0110025	ARHGAP42
ENSCAFG00000003992	-0.00671768	0.00187728	NAMPT
ENSCAFG00000003993	-0.000727267	0.00592141	CYTH2
ENSCAFG00000003994	0.00760896	-0.00703695	NUDT6
ENSCAFG00000003995	-0.0171436	0.0114019	FYN
ENSCAFG00000003997	0.0110983	-0.00754596	PARP12
ENSCAFG00000004000	-0.00427249	-0.00978773	SYPL1
ENSCAFG00000004006	-0.0045245	-0.00392716	SVIL
ENSCAFG00000004009	0.002993	0.00723365	GRWD1
ENSCAFG00000004011	0.00510318	-0.00390565	TBXAS1
ENSCAFG00000004012	-0.00802605	-0.00602458	ATXN7L1
ENSCAFG00000004017	0.00065011	-0.0106134	ZNF438
ENSCAFG00000004019	0.00652998	-0.00496038	ITSN2
ENSCAFG00000004021	-0.00564388	0.0257356	TUBE1
ENSCAFG00000004022	-0.00729316	-0.0110971	KIAA1109
ENSCAFG00000004023	-0.00914471	-0.0108044	ZEB1
ENSCAFG00000004024	-0.00129361	-0.0157238	RINT1
ENSCAFG00000004029	-0.000768479	0.00979853	TMEM143
ENSCAFG00000004030	0.00681362	0.00292481	CMPK1
ENSCAFG00000004033	-0.000244425	0.0060926	PDZK1IP1
ENSCAFG00000004034	-0.0130738	0.0239854	EMP3
ENSCAFG00000004035	0.00284443	0.00307261	PUS7
ENSCAFG00000004036	-0.000728429	0.0030879	CCDC114
ENSCAFG00000004038	0.00505325	-0.0123704	HIPK2
ENSCAFG00000004039	-0.00150243	-0.00147538	TPRA1
ENSCAFG00000004043	-0.0101751	0.0349827	LAMA4
ENSCAFG00000004045	-0.0101471	-0.00684379	ARHGAP12
ENSCAFG00000004046	-0.000407362	-0.00506303	LIG1
ENSCAFG00000004049	0.0056943	0.00391938	HDAC2
ENSCAFG00000004052	-0.00258436	-0.0030686	MCM2
ENSCAFG00000004057	0.00474476	-0.00175619	SRPK2
ENSCAFG00000004059	-0.012328	-0.00451971	NA
ENSCAFG00000004060	-0.00113204	0.0134095	NT5DC1
ENSCAFG00000004065	-0.00335314	-0.00233148	C12H6orf120
ENSCAFG00000004068	-0.00130106	-0.00174641	CRX
ENSCAFG00000004069	0.00280959	0.0125986	LUC7L2
ENSCAFG00000004071	0.000843712	0.017465	PHF10
ENSCAFG00000004074	-0.000220851	-0.00387616	SELENOW
ENSCAFG00000004075	-0.00372897	-0.011891	NCOA1
ENSCAFG00000004076	0.00126427	-0.00209925	KIF5B
ENSCAFG00000004078	-0.00258892	-0.00549429	NA
ENSCAFG00000004080	-0.00146305	-0.0002548	NOP53
ENSCAFG00000004081	0.00204309	-0.00199334	JRKL
ENSCAFG00000004082	-0.0101875	0.0253476	ABTB1
ENSCAFG00000004083	-0.00503411	-0.00408553	CCDC82
ENSCAFG00000004084	0.00173594	0.0100011	ERMARD
ENSCAFG00000004086	-0.00173526	0.00322383	UBN2
ENSCAFG00000004087	-0.0123658	-0.00593178	MAML2
ENSCAFG00000004090	0.000451786	0.00483192	ADCY3
ENSCAFG00000004092	-0.00901199	0.00132773	MTMR2
ENSCAFG00000004093	-0.0334345	0.00698163	MGLL
ENSCAFG00000004094	-0.00197632	-0.00054366	DLL1
ENSCAFG00000004095	-0.014896	0.011514	EHD2
ENSCAFG00000004096	-0.00219178	-0.00413715	TTC26
ENSCAFG00000004097	-0.0023085	-0.0062323	CYP4B1
ENSCAFG00000004100	-0.00438954	0.0143334	EPC1
ENSCAFG00000004101	0.00131753	-0.00503088	BICRA
ENSCAFG00000004102	-0.00422025	0.00783033	ZC3HAV1
ENSCAFG00000004104	0.00041065	0.00531701	CEP57
ENSCAFG00000004105	-0.00204176	-0.00759979	KBTBD12
ENSCAFG00000004107	0.00873469	0.00403619	SEC61A1
ENSCAFG00000004109	-0.000271931	-0.00827825	FAM120B
ENSCAFG00000004112	-0.00148112	0.00246345	NAPA
ENSCAFG00000004115	0.00682383	-0.00816442	KIAA1549
ENSCAFG00000004116	0.00828486	5.84535e-05	PSMB1
ENSCAFG00000004117	5.28144e-05	-0.00120094	PLXDC2
ENSCAFG00000004118	0.00404352	-0.00458601	FAM76B
ENSCAFG00000004119	-0.00429899	-0.00239102	TBP
ENSCAFG00000004123	0.00238132	0.00714319	RUVBL1
ENSCAFG00000004125	-0.00282039	0.0152673	KMT2E
ENSCAFG00000004127	0.0257893	-0.0244826	SESN3
ENSCAFG00000004128	-0.00206037	0.00251236	BBS7
ENSCAFG00000004129	0.00366718	0.00603513	ENDOD1
ENSCAFG00000004130	0.000527089	0.00833776	NEBL
ENSCAFG00000004134	-0.0047346	-0.0125511	CWC15
ENSCAFG00000004135	-0.00257096	-0.00258849	EEFSEC
ENSCAFG00000004136	0.0104178	-0.0179215	EFR3B
ENSCAFG00000004137	-0.00280429	0.0112373	AMOTL1
[truncated: 10,075 more rows]
