# Supplementary material for: Differential stromal reprogramming in benign and malignant naturally occurring canine mammary tumours identifies disease-modulating stromal components
Source: Sci Rep. 2020 Mar 26;10:5506. doi: 10.1038/s41598-020-62354-8 (PMC7099087; doi:10.1038/s41598-020-62354-8)
Supplement: Supplementary file 4 — Supplementary Table 3 [file 41598_2020_62354_MOESM4_ESM.xlsx]

## Sheet: summary_of_modules_and_hub_gene
gene_symbol	module	intramodular_connectivity
CFHR4	blue	69.6887
CLEC3B	blue	64.0932
KLF4	blue	63.5658
SCARA5	blue	63.5546
GALNT15	blue	61.5489
F13A1	blue	61.3078
PCOLCE2	blue	61.0906
CFD	blue	60.3358
VIT	blue	59.7955
TMOD2	blue	59.6108
MMRN1	blue	59.1431
COL28A1	blue	57.0613
NOVA1	blue	56.7706
OSR2	blue	56.2423
MEDAG	blue	55.4542
SDK1	blue	55.1839
LYVE1	blue	55.1259
CLEC4G	blue	54.4417
ANK2	blue	54.3699
HMCN2	blue	54.2238
MATN4	blue	53.7299
TNXB	blue	53.156
SCUBE2	blue	52.947
PPL	blue	52.8485
ADGRD1	blue	52.375
EPB41L3	blue	52.137
FRMD3	blue	51.9079
JAM2	blue	51.6843
UST	blue	51.0461
GPC3	blue	51.0318
PKHD1L1	blue	50.7001
SELENOP	blue	50.3314
CD34	blue	49.839
TNFAIP8L3	blue	49.7402
C1QTNF7	blue	49.7007
FGL2	blue	49.5956
ZBTB16	blue	49.486
ABCA9	blue	49.4811
CNTNAP3	blue	49.432
CNTNAP3B	blue	49.432
CNTNAP3C	blue	49.432
PEPD	blue	49.0525
FAM180B	blue	48.9531
IGSF10	blue	48.9282
AC119674.2	blue	47.9459
PLPP3	blue	47.9459
NDNF	blue	47.9381
MGLL	blue	47.9028
LINGO1	blue	47.8513
ISM1	blue	47.5841
CLEC4M	blue	47.3753
HMCN1	blue	47.3032
SLC16A7	blue	47.2443
MMP27	blue	47.1464
PROS1	blue	46.901
TGFBR3	blue	46.8759
MAOB	blue	46.5484
KCNT2	blue	46.0103
ABI3BP	blue	45.8513
TPPP	blue	45.7069
SLC4A4	blue	45.44
ECM2	blue	44.9846
MAN1A1	blue	44.5021
CCBE1	blue	44.1451
WIPF3	blue	43.7018
CELF2	blue	43.4536
ALOX15	blue	43.4013
SLC43A1	blue	43.2275
ALDH1A1	blue	42.7472
IL1R2	blue	42.567
EMILIN2	blue	42.2959
OLFML1	blue	42.0319
ADAMTSL1	blue	41.8965
SEMA6D	blue	41.8758
GPR1	blue	41.8124
EPHB2	blue	41.7036
CD36	blue	41.5071
GALNT18	blue	41.3415
BST1	blue	40.9723
NOX5	blue	40.9457
TPPP3	blue	40.9237
SLIT2	blue	40.5857
HAS2	blue	40.5806
F8	blue	40.5221
SIPA1L2	blue	40.4913
CAVIN2	blue	40.3591
TPSAB1	blue	39.9171
TPSB2	blue	39.9171
METTL24	blue	39.7237
FLNC	blue	39.3626
AKAP12	blue	39.2696
MAMDC2	blue	39.0594
ANGPTL1	blue	38.8111
EFEMP1	blue	38.7832
AFF3	blue	38.7826
SEMA3B	blue	38.716
FABP4	blue	38.4201
GALNT16	blue	38.4129
PAMR1	blue	38.3515
PRDM6	blue	38.3346
CD55	blue	38.0014
FLT4	blue	37.8797
ITIH5	blue	37.6657
LTBP4	blue	37.6572
ADM	blue	37.6167
DENND2A	blue	37.0966
PROX1	blue	36.7229
PLXDC1	blue	36.5641
FOXO1	blue	36.3552
PLIN1	blue	35.9686
PTPRR	blue	35.9396
GREM1	blue	35.7581
CPA3	blue	35.7307
CDH19	blue	35.6389
VWA5A	blue	34.6564
ROBO2	blue	34.2174
RBM20	blue	34.0503
WIF1	blue	33.7916
ECM1	blue	33.499
ACKR4	blue	33.1614
MS4A2	blue	32.6395
ACKR1	blue	32.6354
GFPT2	blue	32.6238
BTBD8	blue	32.4249
CCN5	blue	32.3479
MMP1	blue	32.2167
CHRDL1	blue	32.1161
FAM167A	blue	32.1002
TMEFF2	blue	31.4557
PLXNA4	blue	31.4477
PRIMA1	blue	31.4272
GRIA1	blue	31.3298
PIR	blue	31.2515
GFRA2	blue	30.4606
BMP4	blue	30.2166
SYNE3	blue	30.1358
RIPOR3	blue	29.9937
LGALS3	blue	29.955
SEMA6A	blue	29.8854
PECAM1	blue	29.3923
PDE2A	blue	29.3773
APBA1	blue	29.1677
SVEP1	blue	29.0137
FCER2	blue	28.9905
CSGALNACT1	blue	28.7853
ANO2	blue	28.7674
CMA1	blue	28.5671
ZNF365	blue	28.3734
TNFAIP6	blue	28.2532
ABCA8	blue	27.8847
ADGRG4	blue	27.8674
CA12	blue	27.5055
ADAM33	blue	27.1994
DUSP1	blue	27.0132
PRDM8	blue	26.9544
PAPPA2	blue	26.8187
DCN	blue	26.539
OCIAD2	blue	26.4571
PLP1	blue	26.289
CA3	blue	26.0572
NEB	blue	25.8743
FOSB	blue	25.8196
LGALSL	blue	25.5182
VWF	blue	25.3822
IP6K3	blue	25.2456
AR	blue	25.1205
ACKR3	blue	25.0639
FMN2	blue	24.9998
PNPLA2	blue	24.9094
RFX2	blue	24.6761
ILDR2	blue	24.6653
LRP4	blue	24.5537
ADIPOQ	blue	24.4738
GDA	blue	24.1955
LEPR	blue	23.9521
IGFBP3	blue	23.8702
TTN	blue	23.7783
SLC27A6	blue	23.768
CIDEA	blue	23.1398
CPZ	blue	23.1359
GPRC5B	blue	22.9888
AMOT	blue	22.6583
ACSM3	blue	22.3043
PLIN4	blue	22.2665
NT5E	blue	22.1795
PRSS12	blue	22.0924
TMC2	blue	21.83
KRT77	blue	21.669
MFAP5	blue	21.4563
ADGRG2	blue	21.2251
DIPK2B	blue	21.1444
CTHRC1	blue	21.0223
MITF	blue	20.6788
BOC	blue	20.5539
ARPP21	blue	20.3454
KRT79	blue	20.3317
PI16	blue	20.3152
APOB	blue	20.0305
RORA	blue	20.0189
PTX3	blue	19.771
ZFP36	blue	19.6449
STAB2	blue	19.5971
ANK1	blue	19.5266
APOLD1	blue	19.4842
SLC16A12	blue	19.4671
PDK4	blue	19.429
GM2A	blue	19.424
LARP6	blue	19.4175
AC142391.1	blue	19.3454
ECSCR	blue	19.3454
ITGAD	blue	19.3043
GYPC	blue	19.1532
PGM5	blue	18.8956
ARMCX4	blue	18.5663
DES	blue	18.4579
HP	blue	18.3719
HPR	blue	18.3719
SPA17	blue	18.1843
PALMD	blue	17.9344
SDR16C5	blue	17.6544
SLC6A13	blue	17.4499
CA4	blue	17.2305
SHOX2	blue	17.0587
FOS	blue	17.0009
CYP26B1	blue	16.9943
RXFP1	blue	16.9792
ESR1	blue	16.9523
FILIP1	blue	16.95
ZDBF2	blue	16.7287
ACKR2	blue	16.623
FAM107A	blue	16.4333
ANPEP	blue	16.4229
ELN	blue	16.3477
KLHL3	blue	16.3098
GHR	blue	16.1338
VEGFD	blue	16.0552
CACNA1H	blue	15.991
GATA2	blue	15.785
CRYM	blue	15.7465
RASGRP3	blue	15.7013
DPT	blue	15.6059
CIDEC	blue	15.5696
HBA1	blue	15.4247
HBA2	blue	15.4247
PODN	blue	14.9521
SELE	blue	14.7896
MCTP1	blue	14.6453
CRISPLD2	blue	14.4193
VSTM4	blue	14.2268
COL5A3	blue	14.1952
SH3GL2	blue	14.1803
EIF4E3	blue	14.1285
CD300LG	blue	14.0673
HPGD	blue	13.9868
OSR1	blue	13.7617
MFAP4	blue	13.7144
CNTN3	blue	13.3104
CREB5	blue	13.1245
CDSN	blue	13.0082
FCER1A	blue	12.9669
TLL1	blue	12.7377
ENPP2	blue	12.6983
CDO1	blue	12.3721
CLSTN2	blue	12.3653
MPZ	blue	12.3624
SCARB1	blue	12.2427
PER2	blue	11.1279
HMGCS2	blue	10.9501
RGS6	blue	10.9268
XG	blue	10.8658
MYOM1	blue	10.625
ITSN1	blue	10.5018
ITIH4	blue	10.3534
GPC6	blue	10.3515
GPNMB	blue	10.271
MASP1	blue	10.2266
MEIS2	blue	10.117
FGF10	blue	9.91907
SEMA3E	blue	9.91661
FAM13C	blue	9.87624
ELP4	blue	9.83613
ESYT3	blue	9.68934
FKBP5	blue	8.98349
MCF2L	blue	8.82909
MEIS3	blue	8.72158
FNDC1	blue	8.65125
XDH	blue	8.51547
ARMC4	blue	8.35563
RYR3	blue	8.31458
MAB21L1	blue	8.15508
MYH7	blue	8.03412
SPOCK1	blue	7.75164
GPR137B	blue	7.28896
TRIM24	blue	7.21673
ACP5	blue	7.17323
DACT2	blue	7.05512
ICA1L	blue	6.76974
RGS22	blue	6.5643
LPIN1	blue	6.43106
RCAN2	blue	5.83205
COL8A2	brown	42.7406
BGN	brown	41.6205
SORCS2	brown	39.3726
IGFBP2	brown	38.5892
RUNX1	brown	38.5636
ADAM28	brown	38.2515
MFGE8	brown	38.1799
CD86	brown	37.4422
COL7A1	brown	37.2085
LTBP2	brown	37.0981
NUAK1	brown	36.5335
COL8A1	brown	36.1824
KIF26B	brown	35.8428
SULF1	brown	35.2283
KCNN4	brown	34.4139
SPP1	brown	34.3596
VASH2	brown	34.1877
PLOD2	brown	34.0496
CMKLR1	brown	33.9663
CDH11	brown	33.9499
FMOD	brown	33.8739
PMEPA1	brown	33.5431
COL4A2	brown	32.9904
NES	brown	32.8709
COL15A1	brown	32.454
TRIB2	brown	32.2812
ITGA10	brown	32.264
TPM2	brown	31.911
COL12A1	brown	31.8352
LMO7	brown	31.8325
ROBO1	brown	31.7067
PTPRU	brown	31.558
ETV1	brown	31.4221
ADAM12	brown	31.408
IGFBP7	brown	31.163
TPM1	brown	31.0721
MSC	brown	30.9832
PDLIM5	brown	30.891
CCN2	brown	30.4336
DKK3	brown	30.3727
SMOC2	brown	30.2191
TGFB3	brown	29.8278
FARP1	brown	29.6001
CD22	brown	29.575
FBLIM1	brown	29.2013
CD300LF	brown	29.045
C2orf40	brown	28.871
SLC11A1	brown	28.7017
OSBPL3	brown	28.4748
DPYSL3	brown	28.4567
PRSS23	brown	28.3193
TMEM119	brown	27.9924
COL4A1	brown	27.7754
PALLD	brown	27.7478
SHROOM2	brown	27.411
SDC1	brown	27.1491
CILP2	brown	27.0875
MYO1D	brown	27.0025
THBS1	brown	26.9302
F5	brown	26.9185
MSR1	brown	26.8584
TFPI2	brown	26.8165
LOXL1	brown	26.4875
QSOX1	brown	25.9475
MARCKSL1	brown	25.375
POSTN	brown	25.286
BHLHE41	brown	25.0227
NXPH3	brown	24.6968
ACTA2	brown	24.1597
ARMH4	brown	24.0834
FN1	brown	24.0189
WFIKKN2	brown	24.0135
CALHM5	brown	23.9994
PRICKLE1	brown	23.9433
MYO1F	brown	23.8674
CDC42EP3	brown	23.6809
EDIL3	brown	23.4704
INHBA	brown	23.2819
CAPG	brown	23.1916
CX3CR1	brown	23.0073
LOXL2	brown	22.7767
FCGR3A	brown	22.7585
FCGR3B	brown	22.7585
OAS3	brown	22.5832
APOBR	brown	22.4266
MX2	brown	22.3902
NUP210	brown	22.333
IFI44	brown	22.1592
DKK2	brown	22.0944
PDGFA	brown	22.0112
TGM2	brown	22.0092
RUNX2	brown	21.9134
OLFML2B	brown	21.81
TF	brown	21.7358
SIX4	brown	21.6817
IGDCC4	brown	21.4488
BMPER	brown	21.4321
PRSS35	brown	21.3023
MYO10	brown	21.1405
MX1	brown	21.1357
ADAMTS12	brown	20.9708
AL359736.1	brown	20.6435
SPATA13	brown	20.6435
AC004551.1	brown	20.6261
PGR	brown	20.6252
AL645922.1	brown	20.5017
CFB	brown	20.5017
OBSL1	brown	20.4691
ARNTL2	brown	20.2962
MDGA1	brown	20.29
GIMAP8	brown	20.2046
CEMIP	brown	20.0937
HLA-DQB1	brown	20.0935
HLA-DQB2	brown	20.0935
AGRN	brown	20.0427
CCN4	brown	19.9596
ITGA8	brown	19.7665
STC2	brown	19.618
WT1	brown	19.4312
COL18A1	brown	19.274
COMP	brown	19.165
MKI67	brown	18.9518
PLOD1	brown	18.9383
AC124319.1	brown	18.6529
ISG15	brown	18.5488
PCDH7	brown	18.4947
DCBLD2	brown	18.4486
SLC12A2	brown	18.3595
MAP1LC3C	brown	18.3513
EVA1A	brown	18.2965
TAGLN	brown	18.2405
EYA1	brown	18.2305
BCAR3	brown	18.185
C1QTNF3	brown	18.0949
C1QTNF3-AMACR	brown	18.0949
PAPPA	brown	18.0864
DHX58	brown	17.8932
EPHB3	brown	17.8695
ADAMTS17	brown	17.766
TOP2A	brown	17.507
SERPINE1	brown	17.3946
CHST11	brown	17.3716
SASH3	brown	17.241
GIMAP4	brown	17.1519
C1QC	brown	17.0697
SESN3	brown	17.0611
ASIC2	brown	16.8715
PKP2	brown	16.8531
ADAMTS6	brown	16.842
TNC	brown	16.7754
CASP12	brown	16.6851
COL6A5	brown	16.4946
MMP11	brown	16.2669
CD82	brown	16.1901
PCMTD1	brown	16.063
HAPLN1	brown	15.9211
TGFB2	brown	15.846
SEPT6	brown	15.8117
CPXM2	brown	15.7852
RASL12	brown	15.6959
USP18	brown	15.5223
USP41	brown	15.5223
CNNM2	brown	15.3513
A2M	brown	15.342
SYT8	brown	15.2964
LGALS9	brown	15.1331
LGALS9B	brown	15.1331
LGALS9C	brown	15.1331
EGFLAM	brown	15.1055
IFIT1	brown	14.9967
STRA6	brown	14.9888
ALDH1A3	brown	14.7838
CCL5	brown	14.4855
KIAA1755	brown	14.4676
DDX60	brown	14.2832
SAMD11	brown	14.1329
CXCL10	brown	14.06
SIGLEC10	brown	14.0404
SIGLEC11	brown	14.0404
ZFHX4	brown	14.0068
CSPG4	brown	13.9651
SAA1	brown	13.9648
SAA2	brown	13.9648
CD74	brown	13.8944
RSAD2	brown	13.8832
ANOS1	brown	13.7988
SERPINE2	brown	13.4785
TIAM2	brown	13.2763
MEST	brown	13.2022
CD80	brown	13.0969
ZNF461	brown	12.9304
TNFRSF11B	brown	12.8175
ANLN	brown	12.5948
MMP12	brown	11.9844
TNN	brown	11.9616
CTSD	brown	11.8268
CD2	brown	11.6926
C6	brown	11.6805
CNN1	brown	11.5756
FANK1	brown	11.5567
DDX58	brown	11.5492
CAPS	brown	11.4423
C4A	brown	11.3708
C4B	brown	11.3708
HLA-DRA	brown	11.3389
SLC2A1	brown	11.0341
IL2RA	brown	10.9096
CCL2	brown	10.8325
CD33	brown	10.7897
SIGLEC6	brown	10.7897
ADGRF1	brown	10.692
CROCC2	brown	10.6357
CASP8	brown	10.6303
RUNX3	brown	10.5378
DUSP4	brown	10.5118
UNC5B	brown	10.3995
RGS4	brown	10.3043
PALM3	brown	10.2803
IRGM	brown	9.96377
IFNGR2	brown	9.6376
CKB	brown	9.50082
IFI44L	brown	9.46494
ACTG2	brown	9.44963
AKIP1	brown	9.44859
CCN3	brown	9.22687
ARFGEF3	brown	9.05038
PCDHB2	brown	9.04612
FBN2	brown	8.96813
FLT1	brown	8.96183
C15orf39	brown	8.6369
DIO2	brown	8.60355
FAM20A	brown	8.50833
TIMP1	brown	8.4229
SON	brown	8.35222
OASL	brown	8.34209
FAM180A	brown	8.25228
CALHM6	brown	8.18515
HERC5	brown	8.17163
CCDC3	brown	7.93831
CALM2	brown	7.89203
IGFBP4	brown	7.67603
SFRP2	brown	7.60292
ACAN	brown	7.56822
EPHB6	brown	7.45225
DIO3	brown	7.32353
VCAM1	brown	7.1276
TYMS	brown	6.85114
THSD4	brown	6.77839
COQ10B	brown	6.64588
SCUBE3	brown	6.44824
ADAMTS4	brown	6.3735
CD37	brown	6.35608
GPSM3	brown	6.34951
PCDHGA1	brown	6.25466
IGF2	brown	6.06387
TNIP1	brown	5.99099
SNX6	brown	5.75909
PRUNE2	brown	5.67992
TSFM	brown	5.63228
SLC2A9	brown	5.56185
COL2A1	brown	5.42833
ZBTB18	brown	5.37389
PIEZO2	brown	5.36038
ZFAND2A	brown	5.20479
SYT9	brown	4.51235
RERG	brown	4.4787
ZNF569	brown	4.14234
DMBT1	brown	3.74041
ISCA2	brown	3.68942
TEX9	brown	3.64259
TRAF3	brown	3.15607
ADCYAP1R1	brown	3.15502
REX1BD	brown	2.71263
IL1RL1	brown	2.59381
ENTPD3	brown	1.98033
CPNE7	brown	1.90084
AC136616.2	green	26.6475
AC233755.2	green	26.6475
IGHV3-11	green	26.6475
IGHV3-13	green	26.6475
IGHV3-15	green	26.6475
IGHV3-20	green	26.6475
IGHV3-21	green	26.6475
IGHV3-23	green	26.6475
IGHV3-30	green	26.6475
IGHV3-33	green	26.6475
IGHV3-38	green	26.6475
IGHV3-43	green	26.6475
IGHV3-48	green	26.6475
IGHV3-49	green	26.6475
IGHV3-53	green	26.6475
IGHV3-64	green	26.6475
IGHV3-64D	green	26.6475
IGHV3-66	green	26.6475
IGHV3-7	green	26.6475
IGHV3-72	green	26.6475
IGHV3-73	green	26.6475
IGHV3-74	green	26.6475
IGHV3OR15-7	green	26.6475
IGHV3OR16-10	green	26.6475
IGHV3OR16-13	green	26.6475
IGLC1	green	13.4915
IGLC2	green	13.4915
IGLC3	green	13.4915
IGLC7	green	13.4915
IGLL1	green	13.4915
IGLL5	green	13.4915
IGHM	green	10.2553
IGHA1	green	9.82571
IGHA2	green	9.82571
JCHAIN	green	5.5359
POU2AF1	green	2.85758
SFRP4	green	2.34064
STC1	red	14.0556
TBPL1	red	14.0312
STMND1	red	13.8336
ZNF827	red	13.6176
DNAJB4	red	13.5224
NUS1	red	13.2193
FCGRT	red	13.1537
NEDD1	red	12.8429
ARX	red	12.7693
TMEM178B	red	12.6667
DPP6	red	12.4977
TMEM267	red	12.359
PAX5	red	12.2981
KATNAL2	red	11.339
FUCA1	red	11.0461
POPDC3	red	10.8842
PLA2G4E	red	10.3182
ALDOB	red	10.2584
LNP1	red	8.98501
GLB1L3	red	8.34495
KRT1	turquoise	8.77796
FLG2	turquoise	8.46738
SPINK5	turquoise	8.10457
DMKN	turquoise	7.82224
DSG1	turquoise	7.71269
KIF21A	turquoise	7.60292
KRT10	turquoise	7.5936
ENDOU	turquoise	7.02763
CRYBG2	turquoise	6.95743
ABCA12	turquoise	6.88545
TENM2	turquoise	6.85286
SERPINB13	turquoise	6.8024
CYP21A2	turquoise	6.71501
ELOVL4	turquoise	6.56414
DSC1	turquoise	6.24687
KRT26	turquoise	6.21266
KRT23	turquoise	6.13088
LYPD3	turquoise	6.09627
KRT4	turquoise	6.07473
SSC5D	turquoise	6.05251
C1QTNF4	turquoise	6.04746
SERPINF1	turquoise	6.01391
SFN	turquoise	6.00734
SERPINB5	turquoise	5.90672
SBSN	turquoise	5.8731
TIAM1	turquoise	5.8506
SLC1A7	turquoise	5.84994
KRT6A	turquoise	5.82841
KRT6B	turquoise	5.82841
KRT6C	turquoise	5.82841
COL1A1	turquoise	5.74338
EBF3	turquoise	5.72553
KRT75	turquoise	5.70525
COL3A1	turquoise	5.5798
PLA2G4F	turquoise	5.53461
MYO18B	turquoise	5.49572
FBLN1	turquoise	5.47696
KRT3	turquoise	5.45997
ARVCF	turquoise	5.43582
CCDC80	turquoise	5.4024
POF1B	turquoise	5.32428
ABHD12B	turquoise	5.31528
PTPRD	turquoise	5.30103
CERS5	turquoise	5.27004
GK	turquoise	5.20277
GK3P	turquoise	5.20277
ATP6V0D2	turquoise	5.12945
LANCL1	turquoise	5.11612
ENPP3	turquoise	5.109
ITGA11	turquoise	5.10739
HSPA1L	turquoise	5.09199
PRR7	turquoise	5.06775
BAALC	turquoise	5.04856
CD248	turquoise	5.04833
CEP72	turquoise	5.02471
SPARC	turquoise	4.99799
CYP4F22	turquoise	4.97913
PKP1	turquoise	4.97397
COL5A1	turquoise	4.86876
SCN4A	turquoise	4.85411
CAPN12	turquoise	4.75915
C11orf88	turquoise	4.75641
PDZRN4	turquoise	4.74743
NIT1	turquoise	4.6778
NAPSA	turquoise	4.66172
DUSP10	turquoise	4.65704
SIK1	turquoise	4.65219
SIK1B	turquoise	4.65219
RPS3A	turquoise	4.60208
DNAH11	turquoise	4.53567
C1QTNF6	turquoise	4.52699
HSD17B2	turquoise	4.5038
IVL	turquoise	4.50288
GRIA4	turquoise	4.46996
GRIA3	turquoise	4.44868
KRT25	turquoise	4.44044
EDN1	turquoise	4.43693
NFASC	turquoise	4.41977
SPCS3	turquoise	4.38257
RBPMS2	turquoise	4.35076
CXXC4	turquoise	4.33131
SPP2	turquoise	4.31916
ATP2B2	turquoise	4.27459
FCGR2A	turquoise	4.2707
FCGR2B	turquoise	4.2707
FCGR2C	turquoise	4.2707
XKRX	turquoise	4.26874
ACSM4	turquoise	4.25529
NRCAM	turquoise	4.23993
TRPC1	turquoise	4.14377
MT-ND3	turquoise	4.14306
PCOLCE	turquoise	4.12887
COPG2	turquoise	4.1234
MME	turquoise	4.12316
GPX3	turquoise	4.11132
PNPLA5	turquoise	4.09193
PRLR	turquoise	4.05789
DHCR24	turquoise	4.03922
COL6A2	turquoise	4.01819
IL6	turquoise	4.01738
EXPH5	turquoise	4.00402
MED12L	turquoise	3.98017
PTER	turquoise	3.96763
BCHE	turquoise	3.96621
ANKRD62	turquoise	3.94842
SEMA3G	turquoise	3.94176
SS18L1	turquoise	3.93217
S100A4	turquoise	3.92623
SORBS1	turquoise	3.91227
GDAP2	turquoise	3.89337
TUBB2A	turquoise	3.8804
CSMD3	turquoise	3.8444
FGGY	turquoise	3.81054
COL14A1	turquoise	3.80999
DUOX1	turquoise	3.79392
MYH11	turquoise	3.7866
ZNF575	turquoise	3.76657
EID1	turquoise	3.76339
TMEM255B	turquoise	3.75888
RGS16	turquoise	3.75876
CREB3L1	turquoise	3.75556
AC117457.1	turquoise	3.75183
KCNMB2	turquoise	3.75183
U2AF1	turquoise	3.74353
U2AF1L5	turquoise	3.74353
SLC25A48	turquoise	3.72648
DPP4	turquoise	3.72172
TFG	turquoise	3.71356
LRP2	turquoise	3.70308
EXOSC9	turquoise	3.70132
SLIT1	turquoise	3.68476
COMMD1	turquoise	3.67996
SLC22A24	turquoise	3.65165
SLC22A25	turquoise	3.65165
AOC3	turquoise	3.63086
SPHKAP	turquoise	3.6281
NR4A1	turquoise	3.62453
PTGIS	turquoise	3.62073
HPCAL4	turquoise	3.59924
CHAC1	turquoise	3.5895
NSMCE4A	turquoise	3.58535
APOD	turquoise	3.57776
GTF2H2	turquoise	3.57277
GTF2H2C	turquoise	3.57277
HSPA2	turquoise	3.57113
C3	turquoise	3.56945
MTMR14	turquoise	3.56234
DMD	turquoise	3.52201
NGFR	turquoise	3.50917
AC004691.2	turquoise	3.49926
AQP1	turquoise	3.49926
IGLV3-12	turquoise	3.48543
IGLV3-21	turquoise	3.48543
UNC80	turquoise	3.48418
SMIM33	turquoise	3.48248
FREM1	turquoise	3.48219
COL4A6	turquoise	3.45929
KCNS1	turquoise	3.45739
ZSWIM4	turquoise	3.44378
LRP1B	turquoise	3.43517
GATA4	turquoise	3.4111
ATP12A	turquoise	3.40267
CERS3	turquoise	3.4011
LRRN1	turquoise	3.39392
AQP3	turquoise	3.38646
NDST4	turquoise	3.38444
DNAH17	turquoise	3.34645
LGALS1	turquoise	3.34251
NR4A2	turquoise	3.34056
ATP6V1C2	turquoise	3.33871
LGI4	turquoise	3.33817
DLGAP5	turquoise	3.32901
IL10RB	turquoise	3.32875
OLFM2	turquoise	3.32136
CTH	turquoise	3.32095
HNF4A	turquoise	3.3155
FITM1	turquoise	3.30564
THBS2	turquoise	3.30075
RPL4	turquoise	3.28038
MUC5B	turquoise	3.26361
SEZ6L	turquoise	3.26094
CLIC3	turquoise	3.24436
ANKRD22	turquoise	3.24057
RELN	turquoise	3.24022
CNTN1	turquoise	3.23624
ACACB	turquoise	3.23031
ARHGEF5	turquoise	3.22305
BEND6	turquoise	3.21528
PLK2	turquoise	3.21343
HEATR4	turquoise	3.20902
TAF9	turquoise	3.18228
MAK	turquoise	3.17437
CR1	turquoise	3.161
EEF1A1	turquoise	3.12398
HYDIN	turquoise	3.12237
CHID1	turquoise	3.12231
ADGRV1	turquoise	3.11873
OPHN1	turquoise	3.11703
DLG2	turquoise	3.10996
TNFRSF17	turquoise	3.10933
PERM1	turquoise	3.07792
BMP15	turquoise	3.07766
CST6	turquoise	3.0749
DDIT4	turquoise	3.07434
LRRC8B	turquoise	3.07318
ANKRD35	turquoise	3.07017
MEIG1	turquoise	3.06899
SSMEM1	turquoise	3.04867
GPR34	turquoise	3.01925
DUSP22	turquoise	3.0116
CPSF4	turquoise	3.00657
ITGA2	turquoise	3.00432
S100A12	turquoise	3.00154
SPON1	turquoise	2.99811
SPSB1	turquoise	2.99614
D2HGDH	turquoise	2.99504
SLC6A11	turquoise	2.9869
MC5R	turquoise	2.98266
ALDH5A1	turquoise	2.98209
RCAN1	turquoise	2.9786
CYP2S1	turquoise	2.97296
S100A9	turquoise	2.95849
ARG2	turquoise	2.95563
CACNA1I	turquoise	2.95456
GCNT7	turquoise	2.94501
STRA8	turquoise	2.93823
HPX	turquoise	2.92142
SLC6A17	turquoise	2.90587
FA2H	turquoise	2.9045
PPBP	turquoise	2.90326
OXTR	turquoise	2.89605
ZIC1	turquoise	2.89407
AP002956.1	turquoise	2.89217
MEGF6	turquoise	2.88877
SLC25A21	turquoise	2.85452
LRRC15	turquoise	2.85001
S100A2	turquoise	2.84943
SERPINB10	turquoise	2.8387
MSX2	turquoise	2.83486
SCRN1	turquoise	2.82705
CPXM1	turquoise	2.82489
SGTB	turquoise	2.81159
CSF3R	turquoise	2.80934
CSMD2	turquoise	2.80427
UNC5C	turquoise	2.7905
SULF2	turquoise	2.76187
ADGRL4	turquoise	2.74122
ECHDC1	turquoise	2.72507
GPR183	turquoise	2.72471
NEBL	turquoise	2.71995
HOPX	turquoise	2.71771
GALNT13	turquoise	2.71079
SPATS1	turquoise	2.69215
POLN	turquoise	2.69045
TMCO5A	turquoise	2.68714
MYH1	turquoise	2.68536
CNKSR2	turquoise	2.67263
CILP	turquoise	2.67028
UBE2E1	turquoise	2.66953
TYRP1	turquoise	2.66794
CCNB1	turquoise	2.66421
PSMC3	turquoise	2.66395
EFCAB11	turquoise	2.65899
DMXL2	turquoise	2.6477
RDM1	turquoise	2.64535
ASPN	turquoise	2.62924
PLEKHG6	turquoise	2.62471
NLRP12	turquoise	2.62042
HEPACAM2	turquoise	2.6191
AL096814.1	turquoise	2.58977
MEGF10	turquoise	2.58707
OGN	turquoise	2.58212
MUC4	turquoise	2.57149
COL11A2	turquoise	2.5673
PLD4	turquoise	2.56275
EGR2	turquoise	2.55732
PAEP	turquoise	2.55438
MT2A	turquoise	2.5535
EPHA3	turquoise	2.53308
CAPN11	turquoise	2.53033
SOSTDC1	turquoise	2.5217
ZNF185	turquoise	2.51618
C2orf69	turquoise	2.50489
OMD	turquoise	2.5026
RANBP1	turquoise	2.46894
MTMR7	turquoise	2.4598
RPL14	turquoise	2.45114
HMOX1	turquoise	2.44859
QRICH2	turquoise	2.44
FBLN7	turquoise	2.43754
SHARPIN	turquoise	2.43096
RPL17	turquoise	2.42735
IGFBP5	turquoise	2.41994
HEPHL1	turquoise	2.41573
PRG4	turquoise	2.41282
MAP2K3	turquoise	2.401
ETF1	turquoise	2.40003
IFNAR1	turquoise	2.39832
CACNA1G	turquoise	2.39583
SIGLEC1	turquoise	2.39416
FABP5	turquoise	2.39166
ZNF772	turquoise	2.39121
CNTNAP5	turquoise	2.38507
SLC16A2	turquoise	2.38041
ZNF250	turquoise	2.37598
C12orf66	turquoise	2.36974
MRPL13	turquoise	2.3692
USP30	turquoise	2.36753
TALDO1	turquoise	2.36256
ADCY5	turquoise	2.36075
HK3	turquoise	2.35993
RASGRF2	turquoise	2.35731
KEL	turquoise	2.35616
ABCC10	turquoise	2.35494
PSMD5	turquoise	2.35416
PRSS27	turquoise	2.34837
C9orf78	turquoise	2.34347
KMO	turquoise	2.3362
FADS1	turquoise	2.33584
TFPI	turquoise	2.33132
TMEM232	turquoise	2.32307
C2orf16	turquoise	2.32131
SV2A	turquoise	2.30533
TPM3	turquoise	2.29621
ZC3HC1	turquoise	2.29601
IGF2BP2	turquoise	2.29037
DENR	turquoise	2.2868
ALKBH3	turquoise	2.28293
MYDGF	turquoise	2.28259
ATAD5	turquoise	2.27249
PAPOLG	turquoise	2.26915
B9D1	turquoise	2.25929
AGPAT2	turquoise	2.25678
DERL2	turquoise	2.25296
REXO5	turquoise	2.23468
ADH5	turquoise	2.22085
CAPN6	turquoise	2.20567
HOXC8	turquoise	2.19974
TAF1D	turquoise	2.19893
AKAP17A	turquoise	2.18143
RPS18	turquoise	2.14244
MRPL27	turquoise	2.13043
GRAMD1A	turquoise	2.12984
SCEL	turquoise	2.12091
MMP9	turquoise	2.11798
SORCS1	turquoise	2.10052
KLF12	turquoise	2.07415
EPSTI1	turquoise	2.07314
RBP1	turquoise	2.06121
AC004086.1	turquoise	2.02826
MCMBP	turquoise	2.0227
PRC1	turquoise	2.01143
ASPA	turquoise	1.99575
L1CAM	turquoise	1.97895
C1orf50	turquoise	1.91934
RHOBTB2	turquoise	1.88952
KRTCAP2	turquoise	1.86818
CXCL8	turquoise	1.81151
TYSND1	turquoise	1.6899
KRT8	yellow	17.9595
EHF	yellow	17.6774
CDH1	yellow	17.6145
KIAA1217	yellow	15.7781
ST14	yellow	15.213
KRT19	yellow	14.4774
MYH14	yellow	14.3856
PTPRK	yellow	13.6007
LTF	yellow	13.4808
ELF3	yellow	13.2954
LMX1B	yellow	13.2484
WWC1	yellow	13.0761
ITPRID1	yellow	13.0684
LAMC2	yellow	12.4815
PTPRF	yellow	12.4618
LAMB3	yellow	12.2114
PTPRZ1	yellow	12.1509
DSC2	yellow	12.132
EPHA1	yellow	12.1067
ANXA8	yellow	12.0103
ANXA8L1	yellow	12.0103
RASEF	yellow	11.9254
DSG2	yellow	11.8627
SORT1	yellow	11.7376
MUC16	yellow	11.5824
PROM1	yellow	11.5473
FHOD3	yellow	11.4495
SERINC2	yellow	11.3663
LGR6	yellow	11.3294
EPCAM	yellow	11.3278
GALNT6	yellow	11.2837
CLDN1	yellow	11.244
CHI3L1	yellow	11.0929
TRPS1	yellow	11.0539
PIGR	yellow	11.0464
SPINT1	yellow	10.879
AC136352.3	yellow	10.5551
CXADR	yellow	10.5551
ATP1B1	yellow	10.3827
GRHL2	yellow	10.3273
SOX10	yellow	10.1816
CADPS2	yellow	10.1405
PYGL	yellow	10.064
COL11A1	yellow	10.0349
SLC26A4	yellow	10.0048
MAL	yellow	9.93232
ERBB3	yellow	9.88118
KRT15	yellow	9.84768
LSR	yellow	9.83597
NIPAL2	yellow	9.83164
ADGRG1	yellow	9.82308
CTNND2	yellow	9.64162
GABRP	yellow	9.6301
CHL1	yellow	9.61478
FAT2	yellow	9.61164
ANO1	yellow	9.59695
AC090227.1	yellow	9.59321
MYO5B	yellow	9.59321
PERP	yellow	9.52126
ESRP1	yellow	9.4856
ARHGEF38	yellow	9.48014
DSP	yellow	9.46888
DSG3	yellow	9.41433
AZGP1	yellow	9.33908
NRG1	yellow	9.28561
AQP5	yellow	9.23889
CLU	yellow	9.12152
ERVV-1	yellow	9.07787
ERVV-2	yellow	9.07787
SLPI	yellow	9.06193
ABCC11	yellow	8.95439
PROM2	yellow	8.81903
TFAP2C	yellow	8.81298
F3	yellow	8.81216
TFAP2A	yellow	8.80499
ESM1	yellow	8.71383
MDFI	yellow	8.67788
SORBS2	yellow	8.45093
SH3D21	yellow	8.43715
ALPL	yellow	8.36343
GRHL1	yellow	8.33814
FHDC1	yellow	8.18142
CBS	yellow	8.03696
CBSL	yellow	8.03696
HMGA1	yellow	7.86767
KRT80	yellow	7.78833
CADM1	yellow	7.73691
F2RL1	yellow	7.65419
SNTB1	yellow	7.60088
SFRP1	yellow	7.50182
STAC2	yellow	7.42744
TNNI2	yellow	7.3023
SPTBN2	yellow	7.29433
CENPF	yellow	7.25732
SLC24A3	yellow	7.17959
CASZ1	yellow	7.09618
SHROOM3	yellow	7.04895
SEL1L3	yellow	7.04275
FAM189A2	yellow	7.04099
ITGB6	yellow	7.03375
ETV4	yellow	6.97745
KRT5	yellow	6.95578
GPRC5C	yellow	6.84677
C6orf132	yellow	6.56416
PTHLH	yellow	6.50131
SLC7A5	yellow	6.46441
FAM3D	yellow	6.41711
PPP1R1B	yellow	6.39819
MYB	yellow	6.39315
ERBB4	yellow	6.28245
PPP2R2B	yellow	6.26449
SCUBE1	yellow	6.18682
EFHD1	yellow	6.1299
TFAP2B	yellow	6.01873
MMP13	yellow	5.92986
PITPNM3	yellow	5.87934
KRT17	yellow	5.83124
COBL	yellow	5.82328
CELSR2	yellow	5.8152
TTLL10	yellow	5.77523
PKP3	yellow	5.73108
KRT14	yellow	5.66598
FASN	yellow	5.61969
SLC1A1	yellow	5.59379
EVPL	yellow	5.55194
TP63	yellow	5.48596
BARX2	yellow	5.41174
PEG3	yellow	5.36754
PIP	yellow	5.21545
SERPINA9	yellow	5.08517
THBS4	yellow	5.0781
ORM1	yellow	5.01899
ORM2	yellow	5.01899
CFTR	yellow	5.00816
CACHD1	yellow	4.93304
TFCP2L1	yellow	4.91448
HPN	yellow	4.88346
CLIC6	yellow	4.80747
NSUN7	yellow	4.72584
SLC26A7	yellow	4.68745
RIMS1	yellow	4.65385
SLC13A3	yellow	4.49515
AGR2	yellow	4.48948
BMP2	yellow	4.43544
HIVEP3	yellow	4.41933
ATP6V0A4	yellow	4.41138
LAMA1	yellow	4.24925
LBP	yellow	3.95399
COL17A1	yellow	3.94227
COL9A1	yellow	3.91277
TNS4	yellow	3.90801
SPDEF	yellow	3.69914
NGEF	yellow	3.69798
DSC3	yellow	3.60779
PDSS2	yellow	3.42288
SCD	yellow	3.36813
SPTLC3	yellow	3.31278
PACRGL	yellow	3.27769
TRIM29	yellow	3.26238
MREG	yellow	3.23336
TSPAN8	yellow	3.21168
CA9	yellow	3.12679
ZNF684	yellow	3.09604
SOX6	yellow	2.94935
ZNF519	yellow	2.9333
